# Supplementary material for: ﻿Diminishing the taxonomic gap in the neotropical soldierless termites: descriptions of four new genera and a new Anoplotermes species (Isoptera, Termitidae, Apicotermitinae)
Source: Zookeys. 2023 Jun 22;1167:317–52. doi: 10.3897/zookeys.1167.100001 (PMC10311428; doi:10.3897/zookeys.1167.100001)
Supplement: XML Treatment for Anoplotermes susanae [file zookeys.1167.100001-treatment1.xml]

<!DOCTYPE tp:taxon-treatment
  PUBLIC "-//TaxonX//DTD Taxonomic Treatment Publishing DTD v0 20100105//EN" "tax-treatment-NSO.dtd">
<tp:taxon-treatment xmlns:tp="http://www.plazi.org/taxpub"><tp:treatment-meta><kwd-group><label>Taxon classification</label><kwd>
                <named-content content-type="kingdom">Animalia</named-content>
              </kwd><kwd>
                <named-content content-type="order">Isoptera</named-content>
              </kwd><kwd>
                <named-content content-type="family">Termitidae</named-content>
              </kwd></kwd-group><mixed-citation publication-type="journal"><person-group><name><surname>Carrijo</surname><given-names>Tiago F.</given-names></name><name><surname>Castro</surname><given-names>Daniel</given-names></name><name><surname>Wang</surname><given-names>Menglin</given-names></name><name><surname>Constantini</surname><given-names>Joice P.</given-names></name><name><surname>Bourguignon</surname><given-names>Thomas</given-names></name><name><surname>Cancello</surname><given-names>Eliana M.</given-names></name><name><surname>Roisin</surname><given-names>Yves</given-names></name><name><surname>Scheffrahn</surname><given-names>Rudolf H.</given-names></name></person-group><article-title>﻿Diminishing the taxonomic gap in the neotropical soldierless termites: descriptions of four new genera and a new <italic><tp:taxon-name><tp:taxon-name-part taxon-name-part-type="genus" reg="Anoplotermes">Anoplotermes</tp:taxon-name-part></tp:taxon-name></italic> species (<tp:taxon-name><tp:taxon-name-part taxon-name-part-type="order">Isoptera</tp:taxon-name-part></tp:taxon-name>, <tp:taxon-name><tp:taxon-name-part taxon-name-part-type="family">Termitidae</tp:taxon-name-part></tp:taxon-name>, <tp:taxon-name><tp:taxon-name-part taxon-name-part-type="subfamily">Apicotermitinae</tp:taxon-name-part></tp:taxon-name>)</article-title><source>Zookeys</source><day>22</day><month>06</month><year>2023</year><volume>1167</volume><fpage>317</fpage><lpage>352</lpage><pub-id pub-id-type="doi">10.3897/zookeys.1167.100001</pub-id></mixed-citation></tp:treatment-meta><tp:nomenclature><label>﻿</label><tp:taxon-name>
              <object-id xmlns:xlink="http://www.w3.org/1999/xlink" content-type="arpha" xlink:type="simple">E77CE35E-0A57-5CB3-9F2B-22F314C58375</object-id>
              <tp:taxon-name-part taxon-name-part-type="genus" reg="Anoplotermes">Anoplotermes</tp:taxon-name-part>
              <tp:taxon-name-part taxon-name-part-type="species" reg="susanae">susanae</tp:taxon-name-part>
              <object-id xmlns:xlink="http://www.w3.org/1999/xlink" content-type="zoobank" xlink:type="simple">https://zoobank.org/3B3007E4-A901-4AC0-B676-B92F5F0A4F3B</object-id>
            </tp:taxon-name><tp:taxon-authority>Scheffrahn, Carrijo &amp; Castro</tp:taxon-authority><tp:taxon-status xmlns:xlink="http://www.w3.org/1999/xlink" xlink:type="simple">sp. nov.</tp:taxon-status></tp:nomenclature><tp:treatment-sec sec-type="material" id="SECID0EXGAE"><title>Material examined.</title><p><bold><italic>Holotype</italic>.</bold> Worker from lot <named-content xmlns:xlink="http://www.w3.org/1999/xlink" content-type="dwc:institutional_code" xlink:title="Museu de Zoologia da Universidade de São Paulo, São Paulo, Brazil" xlink:href="http://grbio.org/institution/museu-de-zoologia-da-universidade-de-sao-paulo" xlink:type="simple">MZUSP</named-content> 13213** (in a separate vial with the remaining sample).</p></tp:treatment-sec><tp:treatment-sec sec-type="type locality" id="SECID0EKHAE"><title>Type locality.</title><p>Brazil. Rondônia, Porto Velho, Mutum-Paraná, -9.6375, -65.0567.</p></tp:treatment-sec><tp:treatment-sec sec-type="Type repository" id="SECID0EPHAE"><title>Type repository.</title><p><named-content xmlns:xlink="http://www.w3.org/1999/xlink" content-type="dwc:institutional_code" xlink:title="Museu de Zoologia da Universidade de São Paulo, São Paulo, Brazil" xlink:href="http://grbio.org/institution/museu-de-zoologia-da-universidade-de-sao-paulo" xlink:type="simple">MZUSP</named-content>.</p><p><bold><italic>Paratypes</italic>.</bold> Brazil. Rondônia, Porto Velho, Abunã, (<named-content xmlns:xlink="http://www.w3.org/1999/xlink" content-type="dwc:verbatimCoordinates" xlink:type="simple"><named-content content-type="geo-json" specific-use="{&#34;type&#34;:&#34;Point&#34;,&#34;coordinates&#34;:[-65.442300,-9.625700]}" id="NCID0EHIAE" xlink:type="simple">-9.6257, -65.4423</named-content></named-content>), 15.MAY.2010, 122 m, TF Carrijo and MM Rocha coll. (<named-content xmlns:xlink="http://www.w3.org/1999/xlink" content-type="dwc:institutional_code" xlink:title="Museu de Zoologia da Universidade de São Paulo, São Paulo, Brazil" xlink:href="http://grbio.org/institution/museu-de-zoologia-da-universidade-de-sao-paulo" xlink:type="simple">MZUSP</named-content> 17671); Porto Velho, Mutum-Paraná,(<named-content xmlns:xlink="http://www.w3.org/1999/xlink" content-type="dwc:verbatimCoordinates" xlink:type="simple"><named-content content-type="geo-json" specific-use="{&#34;type&#34;:&#34;Point&#34;,&#34;coordinates&#34;:[-64.840900,-9.439000]}" id="NCID0EXIAE" xlink:type="simple">-9.4390, -64.8409</named-content></named-content>), 17.SEP.2011, 110 m, TF Carrijo and LR Fernandes coll. (<named-content xmlns:xlink="http://www.w3.org/1999/xlink" content-type="dwc:institutional_code" xlink:title="Museu de Zoologia da Universidade de São Paulo, São Paulo, Brazil" xlink:href="http://grbio.org/institution/museu-de-zoologia-da-universidade-de-sao-paulo" xlink:type="simple">MZUSP</named-content> 17684); (<named-content xmlns:xlink="http://www.w3.org/1999/xlink" content-type="dwc:verbatimCoordinates" xlink:type="simple"><named-content content-type="geo-json" specific-use="{&#34;type&#34;:&#34;Point&#34;,&#34;coordinates&#34;:[-64.849700,-9.440600]}" id="NCID0EHJAE" xlink:type="simple">-9.4406, -64.8497</named-content></named-content>), 26.JUN.2010, 116 m, TF Carrijo and SP Rosa coll. (<named-content xmlns:xlink="http://www.w3.org/1999/xlink" content-type="dwc:institutional_code" xlink:title="Museu de Zoologia da Universidade de São Paulo, São Paulo, Brazil" xlink:href="http://grbio.org/institution/museu-de-zoologia-da-universidade-de-sao-paulo" xlink:type="simple">MZUSP</named-content> 17675); (<named-content xmlns:xlink="http://www.w3.org/1999/xlink" content-type="dwc:verbatimCoordinates" xlink:type="simple"><named-content content-type="geo-json" specific-use="{&#34;type&#34;:&#34;Point&#34;,&#34;coordinates&#34;:[-65.056700,-9.637500]}" id="NCID0EXJAE" xlink:type="simple">-9.6375, -65.0567</named-content></named-content>), 5.MAR.2010, 106 m, TF Carrijo and RG Santos coll. (<named-content xmlns:xlink="http://www.w3.org/1999/xlink" content-type="dwc:institutional_code" xlink:title="Museu de Zoologia da Universidade de São Paulo, São Paulo, Brazil" xlink:href="http://grbio.org/institution/museu-de-zoologia-da-universidade-de-sao-paulo" xlink:type="simple">MZUSP</named-content> 13213**). FRENCH GUIANA. Cayenne, Sinnamary, (<named-content xmlns:xlink="http://www.w3.org/1999/xlink" content-type="dwc:verbatimCoordinates" xlink:type="simple"><named-content content-type="geo-json" specific-use="{&#34;type&#34;:&#34;Point&#34;,&#34;coordinates&#34;:[-53.059200,5.067500]}" id="NCID0EHKAE" xlink:type="simple">5.0675, -53.0592</named-content></named-content>), 4.FEB.2008, 34 m, J. Křeček coll. (<named-content xmlns:xlink="http://www.w3.org/1999/xlink" content-type="dwc:institutional_code" xlink:title="University of Florida Termite Collection at Fort Lauderdale Research and Education Center, Davie, Florida, United States" xlink:href="http://grbio.org/institution/university-florida" xlink:type="simple">UFTC</named-content> FG277); Sinnamary, Petit Saut road, (<named-content xmlns:xlink="http://www.w3.org/1999/xlink" content-type="dwc:verbatimCoordinates" xlink:type="simple"><named-content content-type="geo-json" specific-use="{&#34;type&#34;:&#34;Point&#34;,&#34;coordinates&#34;:[-52.965830,5.109520]}" id="NCID0EXKAE" xlink:type="simple">5.10952, -52.96583</named-content></named-content>), FEB.2019, 86 m, Y Roisin, C Legrand coll. (<named-content xmlns:xlink="http://www.w3.org/1999/xlink" content-type="dwc:institutional_code" xlink:title="Unit of Evolutionary Biology and Ecology, Université Libre de Bruxelles, Brussels, Belgium" xlink:href="http://grbio.org/institution/universit%C3%A9-libre-de-bruxelles" xlink:type="simple">ULB</named-content> Pb19-30B**); Régina, Camp Patawa, (<named-content xmlns:xlink="http://www.w3.org/1999/xlink" content-type="dwc:verbatimCoordinates" xlink:type="simple"><named-content content-type="geo-json" specific-use="{&#34;type&#34;:&#34;Point&#34;,&#34;coordinates&#34;:[-52.157000,4.541000]}" id="NCID0EHLAE" xlink:type="simple">4.541, -52.157</named-content></named-content>), 11.FEB.2007, T Bourguignon coll. (<named-content xmlns:xlink="http://www.w3.org/1999/xlink" content-type="dwc:institutional_code" xlink:title="Unit of Evolutionary Biology and Ecology, Université Libre de Bruxelles, Brussels, Belgium" xlink:href="http://grbio.org/institution/universit%C3%A9-libre-de-bruxelles" xlink:type="simple">ULB</named-content> Qua3-1.3-3); Régina, Nouragues Inselberg Station, (<named-content xmlns:xlink="http://www.w3.org/1999/xlink" content-type="dwc:verbatimCoordinates" xlink:type="simple"><named-content content-type="geo-json" specific-use="{&#34;type&#34;:&#34;Point&#34;,&#34;coordinates&#34;:[-52.681500,4.085200]}" id="NCID0EXLAE" xlink:type="simple">4.0852, -52.6815</named-content></named-content>), 15.JAN.2010, T Bourguignon, Y Roisin, J Šobotník, R. Hanus, J Cvačka coll. (<named-content xmlns:xlink="http://www.w3.org/1999/xlink" content-type="dwc:institutional_code" xlink:title="Unit of Evolutionary Biology and Ecology, Université Libre de Bruxelles, Brussels, Belgium" xlink:href="http://grbio.org/institution/universit%C3%A9-libre-de-bruxelles" xlink:type="simple">ULB</named-content> G451). PERU. Pasco, Kirishari, (<named-content xmlns:xlink="http://www.w3.org/1999/xlink" content-type="dwc:verbatimCoordinates" xlink:type="simple"><named-content content-type="geo-json" specific-use="{&#34;type&#34;:&#34;Point&#34;,&#34;coordinates&#34;:[-75.009120,-10.155210]}" id="NCID0EHMAE" xlink:type="simple">-10.155210, -75.009120</named-content></named-content>), 27.MAY.2014, 272 m, TF Carrijo, JA Chase, R Constantino, JR Mangold, A Mullins, J Křeček, S Kuswanto, T Nishimura, and RH Scheffrahn coll. (<named-content xmlns:xlink="http://www.w3.org/1999/xlink" content-type="dwc:institutional_code" xlink:title="University of Florida Termite Collection at Fort Lauderdale Research and Education Center, Davie, Florida, United States" xlink:href="http://grbio.org/institution/university-florida" xlink:type="simple">UFTC</named-content> PU393).</p></tp:treatment-sec><tp:treatment-sec sec-type="diagnosis" id="SECID0EUMAE"><title>Diagnosis.</title><p>The <abbrev xmlns:xlink="http://www.w3.org/1999/xlink" xlink:title="enteric valve armature" id="ABBRID0E1MAE" xlink:type="simple">EVA</abbrev> has a “star-like” plaque attached to only one cushion; all cushions are striated. The cushions are adorned with a few small spines in the proximal portion (P1 junction). The mixed segment has an inflated mesenteric tongue.</p></tp:treatment-sec><tp:treatment-sec sec-type="description" id="SECID0E5MAE"><title>Description.</title><p><bold><italic>Imago</italic></bold> (Fig. <xref ref-type="fig" rid="F1">1A, B</xref>, Table <xref ref-type="table" rid="T1">1</xref>). Very small. Head capsule pale reddish, covered with numerous short hairs and a few sparse bristles. Eye elliptic, with the dorsoventral diameter shorter. Ocelli circular, large relative to eye. Fontanelle oval, very small. Postclypeus barely inflated, pale brown, concolorous with pro-, meso-, and metanotum. Anteclypeus narrow with anterolateral margins slightly concave, tip rounded. Antenna with 12 articles (formula 2&gt;3≈4&lt;5). Pronotum with short bristles along margins and very short hairs on surface; anterior margin straight, with median depression. Meso- and metanotum covered with numerous short hairs.</p><fig id="F1" position="float" orientation="portrait"><object-id xmlns:xlink="http://www.w3.org/1999/xlink" content-type="doi" xlink:type="simple">10.3897/zookeys.1167.100001.figure1</object-id><object-id xmlns:xlink="http://www.w3.org/1999/xlink" content-type="arpha" xlink:type="simple">B9F51FD5-FF6E-5778-A763-163621EA527E</object-id><label>Figure 1.</label><caption><p>Imago head and pronotum in dorsal and lateral view <bold>A, B</bold><italic><tp:taxon-name><tp:taxon-name-part taxon-name-part-type="genus" reg="Anoplotermes">Anoplotermes</tp:taxon-name-part><tp:taxon-name-part taxon-name-part-type="species" reg="susanae">susanae</tp:taxon-name-part></tp:taxon-name></italic> sp. nov. <bold>C, D</bold><italic><tp:taxon-name><tp:taxon-name-part taxon-name-part-type="genus" reg="Hirsutitermes">Hirsutitermes</tp:taxon-name-part><tp:taxon-name-part taxon-name-part-type="species" reg="kanzakii">kanzakii</tp:taxon-name-part></tp:taxon-name></italic> sp. nov. <bold>E, F</bold><italic><tp:taxon-name><tp:taxon-name-part taxon-name-part-type="genus" reg="Krecekitermes">Krecekitermes</tp:taxon-name-part><tp:taxon-name-part taxon-name-part-type="species" reg="daironi">daironi</tp:taxon-name-part></tp:taxon-name></italic> sp. nov. <bold>G, H</bold><italic><tp:taxon-name><tp:taxon-name-part taxon-name-part-type="genus" reg="Ourissotermes">Ourissotermes</tp:taxon-name-part><tp:taxon-name-part taxon-name-part-type="species" reg="giblinorum">giblinorum</tp:taxon-name-part></tp:taxon-name></italic> sp. nov.</p></caption><graphic xmlns:xlink="http://www.w3.org/1999/xlink" xlink:href="zookeys-1167-317_article-100001__-g001.jpg" position="float" orientation="portrait" xlink:type="simple" id="oo_867539.jpg"><uri content-type="original_file" xlink:type="simple">https://binary.pensoft.net/fig/867539</uri></graphic></fig><table-wrap id="T1" position="float" orientation="portrait"><label>Table 1.</label><caption><p>Measurements of imagoes (range and mean in mm). L: length; W: width; c = number of colonies; <italic>n</italic> = number of individuals.</p></caption><table id="TID0EWKCI" rules="all"><tbody><tr><th rowspan="1" colspan="1"/><th rowspan="1" colspan="1" style="color: #231f20"><italic><tp:taxon-name><tp:taxon-name-part taxon-name-part-type="genus" reg="Anoplotermes">A.</tp:taxon-name-part><tp:taxon-name-part taxon-name-part-type="species" reg="susanae">susanae</tp:taxon-name-part></tp:taxon-name></italic> ♀ (c = 2, <italic>n</italic> = 3)</th><th rowspan="1" colspan="1" style="color: #231f20"><italic><tp:taxon-name><tp:taxon-name-part taxon-name-part-type="genus" reg="Anoplotermes">A.</tp:taxon-name-part><tp:taxon-name-part taxon-name-part-type="species" reg="susanae">susanae</tp:taxon-name-part></tp:taxon-name></italic> ♂ (c = 1, <italic>n</italic> = 1)</th><th rowspan="1" colspan="1" style="color: #231f20"><italic><tp:taxon-name><tp:taxon-name-part taxon-name-part-type="genus" reg="Hirsutitermes">H.</tp:taxon-name-part><tp:taxon-name-part taxon-name-part-type="species" reg="kanzakii">kanzakii</tp:taxon-name-part></tp:taxon-name></italic> ♂ (c = 1, <italic>n</italic> = 1)</th><th rowspan="1" colspan="1" style="color: #231f20"><italic><tp:taxon-name><tp:taxon-name-part taxon-name-part-type="genus" reg="Krecekitermes">K.</tp:taxon-name-part><tp:taxon-name-part taxon-name-part-type="species" reg="daironi">daironi</tp:taxon-name-part></tp:taxon-name></italic> ♀ (c = 1, <italic>n</italic> = 2)</th><th rowspan="1" colspan="1" style="color: #231f20"><italic><tp:taxon-name><tp:taxon-name-part taxon-name-part-type="genus" reg="Krecekitermes">K.</tp:taxon-name-part><tp:taxon-name-part taxon-name-part-type="species" reg="daironi">daironi</tp:taxon-name-part></tp:taxon-name></italic> ♂ (c = 1, <italic>n</italic> = 1)</th><th rowspan="1" colspan="1" style="color: #231f20"><italic><tp:taxon-name><tp:taxon-name-part taxon-name-part-type="genus" reg="Ourissotermes">O.</tp:taxon-name-part><tp:taxon-name-part taxon-name-part-type="species" reg="giblinorum">giblinorum</tp:taxon-name-part></tp:taxon-name></italic> ♀ (c = 1, <italic>n</italic> = 3)</th><th rowspan="1" colspan="1" style="color: #231f20"><italic><tp:taxon-name><tp:taxon-name-part taxon-name-part-type="genus" reg="Ourissotermes">O.</tp:taxon-name-part><tp:taxon-name-part taxon-name-part-type="species" reg="giblinorum">giblinorum</tp:taxon-name-part></tp:taxon-name></italic> ♂ (c = 1, <italic>n</italic> = 2)</th></tr><tr><td rowspan="1" colspan="1" style="color: #231f20">Head length to lateral base of mandibles</td><td rowspan="1" colspan="1" style="color: #231f20">0.41–0.43 (0.44)</td><td rowspan="1" colspan="1" style="color: #231f20">0.37</td><td rowspan="1" colspan="1" style="color: #231f20">1.10</td><td rowspan="1" colspan="1" style="color: #231f20">0.46–0.48 (0.47)</td><td rowspan="1" colspan="1" style="color: #231f20">0.55</td><td rowspan="1" colspan="1" style="color: #231f20">0.6–0.63 (0.61)</td><td rowspan="1" colspan="1" style="color: #231f20">0.63–0.68 (0.65)</td></tr><tr><td rowspan="1" colspan="1" style="color: #231f20">Maximum head width</td><td rowspan="1" colspan="1" style="color: #231f20">0.42–0.44 (0.43)</td><td rowspan="1" colspan="1" style="color: #231f20">0.42</td><td rowspan="1" colspan="1" style="color: #231f20">1.42</td><td rowspan="1" colspan="1" style="color: #231f20">0.50–0.54 (0.52)</td><td rowspan="1" colspan="1" style="color: #231f20">0.55</td><td rowspan="1" colspan="1" style="color: #231f20">0.78–0.8 (0.79)</td><td rowspan="1" colspan="1" style="color: #231f20">0.73–0.75 (0.74)</td></tr><tr><td rowspan="1" colspan="1" style="color: #231f20">Inter-eye distance</td><td rowspan="1" colspan="1" style="color: #231f20">0.40–0.41 (0.40)</td><td rowspan="1" colspan="1" style="color: #231f20">0.04</td><td rowspan="1" colspan="1" style="color: #231f20">1.27</td><td rowspan="1" colspan="1" style="color: #231f20">0.34–0.37 (0.36)</td><td rowspan="1" colspan="1" style="color: #231f20">0.54</td><td rowspan="1" colspan="1" style="color: #231f20">0.73–0.75 (0.74)</td><td rowspan="1" colspan="1" style="color: #231f20">0.70–0.73 (0.71)</td></tr><tr><td rowspan="1" colspan="1" style="color: #231f20">Max. diameter ocellus</td><td rowspan="1" colspan="1" style="color: #231f20">0.07–0.08 (0.07)</td><td rowspan="1" colspan="1" style="color: #231f20">0.07</td><td rowspan="1" colspan="1" style="color: #231f20">0.15</td><td rowspan="1" colspan="1" style="color: #231f20">0.07–0.08 (0.07)</td><td rowspan="1" colspan="1" style="color: #231f20">0.12</td><td rowspan="1" colspan="1" style="color: #231f20">0.13–0.13 (0.13)</td><td rowspan="1" colspan="1" style="color: #231f20">0.10–0.11 (0.10)</td></tr><tr><td rowspan="1" colspan="1" style="color: #231f20">Min. diameter ocellus</td><td rowspan="1" colspan="1" style="color: #231f20">0.05–0.06 (0.06)</td><td rowspan="1" colspan="1" style="color: #231f20">0.05</td><td rowspan="1" colspan="1" style="color: #231f20">0.10</td><td rowspan="1" colspan="1" style="color: #231f20">0.05–0.05 (0.05)</td><td rowspan="1" colspan="1" style="color: #231f20">0.09</td><td rowspan="1" colspan="1" style="color: #231f20">0.09–0.10 (0.10)</td><td rowspan="1" colspan="1" style="color: #231f20">0.08–0.09 (0.08)</td></tr><tr><td rowspan="1" colspan="1" style="color: #231f20">Max. diameter eye</td><td rowspan="1" colspan="1" style="color: #231f20">0.19–0.20 (0.19)</td><td rowspan="1" colspan="1" style="color: #231f20">0.17</td><td rowspan="1" colspan="1" style="color: #231f20">0.37</td><td rowspan="1" colspan="1" style="color: #231f20">0.19–0.22 (0.21)</td><td rowspan="1" colspan="1" style="color: #231f20">0.25</td><td rowspan="1" colspan="1" style="color: #231f20">0.25–0.28 (0.26)</td><td rowspan="1" colspan="1" style="color: #231f20">0.26–0.28 (0.27)</td></tr><tr><td rowspan="1" colspan="1" style="color: #231f20">Min. diameter eye</td><td rowspan="1" colspan="1" style="color: #231f20">0.15–0.17 (0.16)</td><td rowspan="1" colspan="1" style="color: #231f20">0.15</td><td rowspan="1" colspan="1" style="color: #231f20">0.35</td><td rowspan="1" colspan="1" style="color: #231f20">0.16–0.16 (0.16)</td><td rowspan="1" colspan="1" style="color: #231f20">0.20</td><td rowspan="1" colspan="1" style="color: #231f20">0.23–0.25 (0.24)</td><td rowspan="1" colspan="1" style="color: #231f20">0.23–0.24 (0.23)</td></tr><tr><td rowspan="1" colspan="1" style="color: #231f20">Pronotum length</td><td rowspan="1" colspan="1" style="color: #231f20">0.27–0.30 (0.28)</td><td rowspan="1" colspan="1" style="color: #231f20">0.27</td><td rowspan="1" colspan="1" style="color: #231f20">0.77</td><td rowspan="1" colspan="1" style="color: #231f20">0.34–0.35 (0.34)</td><td rowspan="1" colspan="1" style="color: #231f20">0.37</td><td rowspan="1" colspan="1" style="color: #231f20">0.48–0.50 (0.49)</td><td rowspan="1" colspan="1" style="color: #231f20">0.45–0.48 (0.46)</td></tr><tr><td rowspan="1" colspan="1" style="color: #231f20">Pronotum width</td><td rowspan="1" colspan="1" style="color: #231f20">0.41–0.45 (0.43)</td><td rowspan="1" colspan="1" style="color: #231f20">0.42</td><td rowspan="1" colspan="1" style="color: #231f20">1.35</td><td rowspan="1" colspan="1" style="color: #231f20">0.42–0.43 (0.42)</td><td rowspan="1" colspan="1" style="color: #231f20">0.55</td><td rowspan="1" colspan="1" style="color: #231f20">0.73–0.78 (0.76)</td><td rowspan="1" colspan="1" style="color: #231f20">0.71–0.73 (0.72)</td></tr><tr><td rowspan="1" colspan="1" style="color: #231f20">Hind tibia length</td><td rowspan="1" colspan="1" style="color: #231f20">0.45–0.47 (0.47)</td><td rowspan="1" colspan="1" style="color: #231f20">0.37</td><td rowspan="1" colspan="1" style="color: #231f20">1.725</td><td rowspan="1" colspan="1" style="color: #231f20">0.35–0.40 (0.37)</td><td rowspan="1" colspan="1" style="color: #231f20">0.70</td><td rowspan="1" colspan="1" style="color: #231f20">0.98–1.05 (1.01)</td><td rowspan="1" colspan="1" style="color: #231f20">0.98–1.05 (1.01)</td></tr><tr><td rowspan="1" colspan="1" style="color: #231f20">Fore tibia length</td><td rowspan="1" colspan="1" style="color: #231f20">0.37–0.37 (0.37)</td><td rowspan="1" colspan="1" style="color: #231f20">0.37</td><td rowspan="1" colspan="1" style="color: #231f20">1.325</td><td rowspan="1" colspan="1" style="color: #231f20">0.36–0.38 (0.37)</td><td rowspan="1" colspan="1" style="color: #231f20">0.55</td><td rowspan="1" colspan="1" style="color: #231f20">0.75–0.75 (0.75)</td><td rowspan="1" colspan="1" style="color: #231f20">0.70–0.70 (0.70)</td></tr><tr><td rowspan="1" colspan="1" style="color: #231f20">Fore tibia width</td><td rowspan="1" colspan="1" style="color: #231f20">0.06–0.07 (0.07)</td><td rowspan="1" colspan="1" style="color: #231f20">0.07</td><td rowspan="1" colspan="1" style="color: #231f20">0.19</td><td rowspan="1" colspan="1" style="color: #231f20">0.07–0.07 (0.07)</td><td rowspan="1" colspan="1" style="color: #231f20">0.12</td><td rowspan="1" colspan="1" style="color: #231f20">0.13–0.13 (0.13)</td><td rowspan="1" colspan="1" style="color: #231f20">0.13–0.13 (0.13)</td></tr><tr><td rowspan="1" colspan="1" style="color: #231f20">Fore tibia W/L ratio</td><td rowspan="1" colspan="1" style="color: #231f20">0.17–0.20 (0.19)</td><td rowspan="1" colspan="1" style="color: #231f20">0.20</td><td rowspan="1" colspan="1" style="color: #231f20">0.14</td><td rowspan="1" colspan="1" style="color: #231f20">0.19–0.19 (0.19)</td><td rowspan="1" colspan="1" style="color: #231f20">0.23</td><td rowspan="1" colspan="1" style="color: #231f20">0.173–0.173 (0.17)</td><td rowspan="1" colspan="1" style="color: #231f20">0.185–0.185 (0.18)</td></tr></tbody></table></table-wrap><p><bold><italic>Worker</italic></bold> (Fig. <xref ref-type="fig" rid="F2">2A, B</xref>, Table <xref ref-type="table" rid="T2">2</xref>). Monomorphic. Very small. Head capsule and antennal articles whitish. Fontanelle inconspicuous. Antenna with 12 or 13 articles. Postclypeus moderately inflated. Head capsule covered with numerous short hairs and sparse longer setae on anteclypeus and postclypeus. Left mandible with apical tooth more prominent than (M1+2), gap between the two forming acute angle; posterior margin of M1+2 weakly concave; M3 (third marginal) less prominent than M1+2, edges forming an acute angle; molar prominence well developed, eclipsing molar process in dorsal view. Right mandible with apical tooth more prominent than M1; gap between M1 and M2 forming right angle, M2 with concave posterior margin (Fig. <xref ref-type="fig" rid="F5">5</xref>). Pronotum with long bristles and short hairs in the margins and surface. Tergites and sternites with short and microscopic hairs on the surface in the margins. Fore tibia (Fig. <xref ref-type="fig" rid="F4">4A</xref>) strongly inflated, short; inner surface with a line of long bristles from mid-length to apex.</p><fig id="F2" position="float" orientation="portrait"><object-id xmlns:xlink="http://www.w3.org/1999/xlink" content-type="doi" xlink:type="simple">10.3897/zookeys.1167.100001.figure2</object-id><object-id xmlns:xlink="http://www.w3.org/1999/xlink" content-type="arpha" xlink:type="simple">8E4B5837-5D32-5B8A-BC71-91F71E564DE6</object-id><label>Figure 2.</label><caption><p>Head capsule of workers <bold>A, B</bold><italic><tp:taxon-name><tp:taxon-name-part taxon-name-part-type="genus" reg="Anoplotermes">Anoplotermes</tp:taxon-name-part><tp:taxon-name-part taxon-name-part-type="species" reg="susanae">susanae</tp:taxon-name-part></tp:taxon-name></italic> sp. nov. <bold>C, D</bold><italic><tp:taxon-name><tp:taxon-name-part taxon-name-part-type="genus" reg="Hirsutitermes">Hirsutitermes</tp:taxon-name-part><tp:taxon-name-part taxon-name-part-type="species" reg="kanzakii">kanzakii</tp:taxon-name-part></tp:taxon-name></italic> sp. nov. <bold>E, F</bold><italic><tp:taxon-name><tp:taxon-name-part taxon-name-part-type="genus" reg="Krecekitermes">Krecekitermes</tp:taxon-name-part><tp:taxon-name-part taxon-name-part-type="species" reg="daironi">daironi</tp:taxon-name-part></tp:taxon-name></italic> sp. nov.</p></caption><graphic xmlns:xlink="http://www.w3.org/1999/xlink" xlink:href="zookeys-1167-317_article-100001__-g002.jpg" position="float" orientation="portrait" xlink:type="simple" id="oo_867540.jpg"><uri content-type="original_file" xlink:type="simple">https://binary.pensoft.net/fig/867540</uri></graphic></fig><table-wrap id="T2" position="float" orientation="portrait"><label>Table 2.</label><caption><p>Measurements of workers (range and mean in mm). <abbrev xmlns:xlink="http://www.w3.org/1999/xlink" xlink:title="length of head to lateral base of mandibles" id="ABBRID0EFEAG" xlink:type="simple">LH bm</abbrev>: length of head to lateral base of mandibles; <abbrev xmlns:xlink="http://www.w3.org/1999/xlink" xlink:title="maximum width of head" id="ABBRID0EJEAG" xlink:type="simple">WH max</abbrev>: maximum width of head; <abbrev xmlns:xlink="http://www.w3.org/1999/xlink" xlink:title="length of hind tibia" id="ABBRID0ENEAG" xlink:type="simple">LHT</abbrev>: length of hind tibia; <abbrev xmlns:xlink="http://www.w3.org/1999/xlink" xlink:title="length of protibia" id="ABBRID0EREAG" xlink:type="simple">LPT</abbrev>: length of protibia; <abbrev xmlns:xlink="http://www.w3.org/1999/xlink" xlink:title="width of protibia" id="ABBRID0EVEAG" xlink:type="simple">WPT</abbrev>: width of protibia; <abbrev xmlns:xlink="http://www.w3.org/1999/xlink" xlink:title="ratio WL of protibia" id="ABBRID0EZEAG" xlink:type="simple">RPT</abbrev>: ratio WL of protibia. c = number of colonies; <italic>n</italic> = number of individuals.</p></caption><table id="TID0E26CI" rules="all"><tbody><tr><th rowspan="1" colspan="1" style="color: #231f20">Species</th><th rowspan="1" colspan="1" style="color: #231f20">
                      <abbrev xmlns:xlink="http://www.w3.org/1999/xlink" xlink:title="length of head to lateral base of mandibles" id="ABBRID0ENFAG" xlink:type="simple">LH bm</abbrev>
                    </th><th rowspan="1" colspan="1" style="color: #231f20">
                      <abbrev xmlns:xlink="http://www.w3.org/1999/xlink" xlink:title="maximum width of head" id="ABBRID0EWFAG" xlink:type="simple">WH max</abbrev>
                    </th><th rowspan="1" colspan="1" style="color: #231f20">
                      <abbrev xmlns:xlink="http://www.w3.org/1999/xlink" xlink:title="length of hind tibia" id="ABBRID0E6FAG" xlink:type="simple">LHT</abbrev>
                    </th><th rowspan="1" colspan="1" style="color: #231f20">
                      <abbrev xmlns:xlink="http://www.w3.org/1999/xlink" xlink:title="length of protibia" id="ABBRID0EIGAG" xlink:type="simple">LPT</abbrev>
                    </th><th rowspan="1" colspan="1" style="color: #231f20">
                      <abbrev xmlns:xlink="http://www.w3.org/1999/xlink" xlink:title="width of protibia" id="ABBRID0ERGAG" xlink:type="simple">WPT</abbrev>
                    </th><th rowspan="1" colspan="1" style="color: #231f20">
                      <abbrev xmlns:xlink="http://www.w3.org/1999/xlink" xlink:title="ratio WL of protibia" id="ABBRID0E1GAG" xlink:type="simple">RPT</abbrev>
                    </th></tr><tr><td rowspan="1" colspan="1" style="color: #231f20"><italic><tp:taxon-name><tp:taxon-name-part taxon-name-part-type="genus" reg="Anoplotermes">Anoplotermes</tp:taxon-name-part><tp:taxon-name-part taxon-name-part-type="species" reg="susanae">susanae</tp:taxon-name-part></tp:taxon-name></italic> (c = 3, <italic>n</italic> = 10)</td><td rowspan="1" colspan="1" style="color: #231f20">0.26–0.41 (0.35)</td><td rowspan="1" colspan="1" style="color: #231f20">0.43–0.60 (0.50)</td><td rowspan="1" colspan="1" style="color: #231f20">0.30–0.46 (0.36)</td><td rowspan="1" colspan="1" style="color: #231f20">0.29–0.40 (0.33)</td><td rowspan="1" colspan="1" style="color: #231f20">0.09–0.14 (0.10)</td><td rowspan="1" colspan="1" style="color: #231f20">0.22–0.38 (0.32)</td></tr><tr><td rowspan="1" colspan="1" style="color: #231f20"><italic><tp:taxon-name><tp:taxon-name-part taxon-name-part-type="genus" reg="Hirsutitermes">Hirsutitermes</tp:taxon-name-part><tp:taxon-name-part taxon-name-part-type="species" reg="kanzakii">kanzakii</tp:taxon-name-part></tp:taxon-name></italic> (c = 8, <italic>n</italic> = 21)</td><td rowspan="1" colspan="1" style="color: #231f20">0.53–1.40 (0.83)</td><td rowspan="1" colspan="1" style="color: #231f20">0.90–1.28 (1.13)</td><td rowspan="1" colspan="1" style="color: #231f20">0.61–1.28 (0.91)</td><td rowspan="1" colspan="1" style="color: #231f20">0.68–1.05 (0.85)</td><td rowspan="1" colspan="1" style="color: #231f20">0.16–0.29 (0.22)</td><td rowspan="1" colspan="1" style="color: #231f20">0.20–0.31 (0.25)</td></tr><tr><td rowspan="1" colspan="1" style="color: #231f20"><italic><tp:taxon-name><tp:taxon-name-part taxon-name-part-type="genus" reg="Krecekitermes">Krecekitermes</tp:taxon-name-part><tp:taxon-name-part taxon-name-part-type="species" reg="daironi">daironi</tp:taxon-name-part></tp:taxon-name></italic> (c = 10, <italic>n</italic> = 35)</td><td rowspan="1" colspan="1" style="color: #231f20">0.26–0.55 (0.40)</td><td rowspan="1" colspan="1" style="color: #231f20">0.57–0.63 (0.61)</td><td rowspan="1" colspan="1" style="color: #231f20">0.32–0.47 (0.40)</td><td rowspan="1" colspan="1" style="color: #231f20">0.35–0.42 (0.39)</td><td rowspan="1" colspan="1" style="color: #231f20">0.10–0.12 (0.11)</td><td rowspan="1" colspan="1" style="color: #231f20">0.24–0.33 (0.29)</td></tr><tr><td rowspan="1" colspan="1" style="color: #231f20"><italic><tp:taxon-name><tp:taxon-name-part taxon-name-part-type="genus" reg="Mangolditermes">Mangolditermes</tp:taxon-name-part><tp:taxon-name-part taxon-name-part-type="species" reg="curveileum">curveileum</tp:taxon-name-part></tp:taxon-name></italic> (c = 9, <italic>n</italic> = 56)</td><td rowspan="1" colspan="1" style="color: #231f20">0.73–0.99 (0.82)</td><td rowspan="1" colspan="1" style="color: #231f20">0.75–1.40 (1.13)</td><td rowspan="1" colspan="1" style="color: #231f20">0.45–1.05 (0.76)</td><td rowspan="1" colspan="1" style="color: #231f20">0.4–0.91 (0.68)</td><td rowspan="1" colspan="1" style="color: #231f20">0.12–0.27 (0.21)</td><td rowspan="1" colspan="1" style="color: #231f20">0.25–0.41 (0.32)</td></tr><tr><td rowspan="1" colspan="1" style="color: #231f20"><italic><tp:taxon-name><tp:taxon-name-part taxon-name-part-type="genus" reg="Ourissotermes">Ourissotermes</tp:taxon-name-part><tp:taxon-name-part taxon-name-part-type="species" reg="giblinorum">giblinorum</tp:taxon-name-part></tp:taxon-name></italic> (c = 3, <italic>n</italic> = 10)</td><td rowspan="1" colspan="1" style="color: #231f20">0.58–0.70 (0.64)</td><td rowspan="1" colspan="1" style="color: #231f20">0.70–0.80 (0.76)</td><td rowspan="1" colspan="1" style="color: #231f20">0.42–0.80 (0.69)</td><td rowspan="1" colspan="1" style="color: #231f20">0.48–0.65 (0.60)</td><td rowspan="1" colspan="1" style="color: #231f20">0.17–0.23 (0.19)</td><td rowspan="1" colspan="1" style="color: #231f20">0.28–0.37 (0.32)</td></tr></tbody></table></table-wrap><p>Gut (Fig. <xref ref-type="fig" rid="F6">6A</xref>) elongated; mixed segment (<abbrev xmlns:xlink="http://www.w3.org/1999/xlink" xlink:title="mixed segment" id="ABBRID0E2NAG" xlink:type="simple">MS</abbrev>): mesenteric tongue with a whitish spherical mesenteric nodule in ventral view. First proctodeal segment (P1) width uniform along its entire length. Enteric valve seating (<abbrev xmlns:xlink="http://www.w3.org/1999/xlink" xlink:title="Enteric valve seating" id="ABBRID0E6NAG" xlink:type="simple">EVS</abbrev>) elongated and cylindrical; armed with a “star-like” plaque on only one cushion; the plaque projects 16–20 spines along its margin and 1–3 surface spines. Cushions and inter-cushions vertically striated; proximal part of the cushion is smooth, without ornamentation (for this reason it gives the appearance of wrinkled fabric, which is very common); cushions with 5–7 short spines are in the distal part of the cushion directed backward, in the inflated central part of the cushion. Enteric valve seating filled with bacteria located on “bacterial slime”.</p></tp:treatment-sec><tp:treatment-sec sec-type="comparisons" id="SECID0EDOAG"><title>Comparison and remarks.</title><p><italic><tp:taxon-name><tp:taxon-name-part taxon-name-part-type="genus" reg="Anoplotermes">Anoplotermes</tp:taxon-name-part><tp:taxon-name-part taxon-name-part-type="species" reg="susanae">susanae</tp:taxon-name-part></tp:taxon-name></italic> can be distinguished from all other <italic><tp:taxon-name><tp:taxon-name-part taxon-name-part-type="genus" reg="Anoplotermes">Anoplotermes</tp:taxon-name-part></tp:taxon-name></italic> species by the “star-like” plaque of the <abbrev xmlns:xlink="http://www.w3.org/1999/xlink" xlink:title="enteric valve armature" id="ABBRID0E2OAG" xlink:type="simple">EVA</abbrev>. Although <italic><tp:taxon-name><tp:taxon-name-part taxon-name-part-type="genus" reg="Anoplotermes">Anoplotermes</tp:taxon-name-part><tp:taxon-name-part taxon-name-part-type="species" reg="parvus">parvus</tp:taxon-name-part></tp:taxon-name></italic> also has a sclerotized plate on the <abbrev xmlns:xlink="http://www.w3.org/1999/xlink" xlink:title="enteric valve armature" id="ABBRID0EKPAG" xlink:type="simple">EVA</abbrev>, it forms an asymmetrical spiny mass (Fig. <xref ref-type="fig" rid="F11">11G</xref>).</p></tp:treatment-sec><tp:treatment-sec sec-type="Molecular analysis" id="SECID0ESPAG"><title>Molecular analysis.</title><p>The phylogeny recovered this species as the sister group of the four other <italic><tp:taxon-name><tp:taxon-name-part taxon-name-part-type="genus" reg="Anoplotermes">Anoplotermes</tp:taxon-name-part></tp:taxon-name></italic> species (including the type species) included in this study, except <italic><tp:taxon-name><tp:taxon-name-part taxon-name-part-type="genus" reg="Anoplotermes">A.</tp:taxon-name-part><tp:taxon-name-part taxon-name-part-type="species" reg="meridianus">meridianus</tp:taxon-name-part></tp:taxon-name></italic>, which was recovered as the sister group of <italic><tp:taxon-name><tp:taxon-name-part taxon-name-part-type="genus" reg="Humutermes">Humutermes</tp:taxon-name-part></tp:taxon-name></italic>. The <abbrev xmlns:xlink="http://www.w3.org/1999/xlink" xlink:title="enteric valve armature" id="ABBRID0ERQAG" xlink:type="simple">EVA</abbrev> and COI sequence alone suggested this species should be placed in a new genus; however, the external and gut morphology, and the complete mitogenome, corroborate it as a new <italic><tp:taxon-name><tp:taxon-name-part taxon-name-part-type="genus" reg="Anoplotermes">Anoplotermes</tp:taxon-name-part></tp:taxon-name></italic> species.</p></tp:treatment-sec><tp:treatment-sec sec-type="distribution" id="SECID0E3QAG"><title>Field observation and distribution.</title><p>This species is distributed in Ecuador, Brazil, and French Guiana (Fig. <xref ref-type="fig" rid="F13">13</xref>). It has been found mainly on the ground and in small epigeous nests (not confirmed if its own nest). On one occasion, <italic><tp:taxon-name><tp:taxon-name-part taxon-name-part-type="genus" reg="Anoplotermes">A.</tp:taxon-name-part><tp:taxon-name-part taxon-name-part-type="species" reg="susanae">susanae</tp:taxon-name-part></tp:taxon-name></italic> was found adjacent to workers of an <italic><tp:taxon-name><tp:taxon-name-part taxon-name-part-type="genus" reg="Anhangatermes">Anhangatermes</tp:taxon-name-part></tp:taxon-name></italic> species. Other studies have reported this species as morphospecies under the name of <italic><tp:taxon-name><tp:taxon-name-part taxon-name-part-type="genus" reg="Anoplotermes">Anoplotermes</tp:taxon-name-part></tp:taxon-name></italic> grp AC in Ecuador (<xref ref-type="bibr" rid="B27">Dahlsjö et al. 2020</xref>) and <italic><tp:taxon-name><tp:taxon-name-part taxon-name-part-type="genus" reg="Anoplotermes">Anoplotermes</tp:taxon-name-part></tp:taxon-name></italic>-group sp. AK in French Guiana (<xref ref-type="bibr" rid="B6">Bourguignon et al. 2011a</xref>, <xref ref-type="bibr" rid="B8">2013</xref>, <xref ref-type="bibr" rid="B9">2015</xref>).</p></tp:treatment-sec><tp:treatment-sec sec-type="etymology" id="SECID0EWSAG"><title>Etymology.</title><p>This species is named in honor of Susan G. Scheffrahn, wife of RHS.</p></tp:treatment-sec><tp:treatment-sec><!--Section generated to contain objects referenced in tp:taxon-treatment.--><fig id="F5" position="float" orientation="portrait"><object-id xmlns:xlink="http://www.w3.org/1999/xlink" content-type="doi" xlink:type="simple">10.3897/zookeys.1167.100001.figure5</object-id><object-id xmlns:xlink="http://www.w3.org/1999/xlink" content-type="arpha" xlink:type="simple">4A222F1E-BB35-59B1-B61B-93AE35C60B91</object-id><label>Figure 5.</label><caption><p>Mandibles of workers <bold>A</bold><italic><tp:taxon-name><tp:taxon-name-part taxon-name-part-type="genus" reg="Anoplotermes">Anoplotermes</tp:taxon-name-part><tp:taxon-name-part taxon-name-part-type="species" reg="susanae">susanae</tp:taxon-name-part></tp:taxon-name></italic> sp. nov. B <italic><tp:taxon-name><tp:taxon-name-part taxon-name-part-type="genus" reg="Hirsutitermes">Hirsutitermes</tp:taxon-name-part><tp:taxon-name-part taxon-name-part-type="species" reg="kanzakii">kanzakii</tp:taxon-name-part></tp:taxon-name></italic> sp. nov. <bold>C</bold><italic><tp:taxon-name><tp:taxon-name-part taxon-name-part-type="genus" reg="Krecekitermes">Krecekitermes</tp:taxon-name-part><tp:taxon-name-part taxon-name-part-type="species" reg="daironi">daironi</tp:taxon-name-part></tp:taxon-name></italic> sp. nov. <bold>D</bold><italic><tp:taxon-name><tp:taxon-name-part taxon-name-part-type="genus" reg="Mangolditermes">Mangolditermes</tp:taxon-name-part><tp:taxon-name-part taxon-name-part-type="species" reg="curveileum">curveileum</tp:taxon-name-part></tp:taxon-name></italic> sp. nov. <bold>E</bold>, <italic><tp:taxon-name><tp:taxon-name-part taxon-name-part-type="genus" reg="Ourissotermes">Ourissotermes</tp:taxon-name-part><tp:taxon-name-part taxon-name-part-type="species" reg="giblinorum">giblinorum</tp:taxon-name-part></tp:taxon-name></italic> sp.nov. Arrow indicates the molar process.</p></caption><graphic xmlns:xlink="http://www.w3.org/1999/xlink" xlink:href="zookeys-1167-317_article-100001__-g005.jpg" position="float" orientation="portrait" xlink:type="simple" id="oo_867543.jpg"><uri content-type="original_file" xlink:type="simple">https://binary.pensoft.net/fig/867543</uri></graphic></fig><fig id="F4" position="float" orientation="portrait"><object-id xmlns:xlink="http://www.w3.org/1999/xlink" content-type="doi" xlink:type="simple">10.3897/zookeys.1167.100001.figure4</object-id><object-id xmlns:xlink="http://www.w3.org/1999/xlink" content-type="arpha" xlink:type="simple">96DCEBC4-710B-5043-9B5C-7AC5C03D46ED</object-id><label>Figure 4.</label><caption><p>Foreleg of workers <bold>A</bold><italic><tp:taxon-name><tp:taxon-name-part taxon-name-part-type="genus" reg="Anoplotermes">Anoplotermes</tp:taxon-name-part><tp:taxon-name-part taxon-name-part-type="species" reg="susanae">susanae</tp:taxon-name-part></tp:taxon-name></italic> sp. nov. <bold>B</bold><italic><tp:taxon-name><tp:taxon-name-part taxon-name-part-type="genus" reg="Hirsutitermes">Hirsutitermes</tp:taxon-name-part><tp:taxon-name-part taxon-name-part-type="species" reg="kanzakii">kanzakii</tp:taxon-name-part></tp:taxon-name></italic> sp. nov. <bold>C</bold><italic><tp:taxon-name><tp:taxon-name-part taxon-name-part-type="genus" reg="Krecekitermes">Krecekitermes</tp:taxon-name-part><tp:taxon-name-part taxon-name-part-type="species" reg="daironi">daironi</tp:taxon-name-part></tp:taxon-name></italic> sp. nov. <bold>D</bold><italic><tp:taxon-name><tp:taxon-name-part taxon-name-part-type="genus" reg="Mangolditermes">Mangolditermes</tp:taxon-name-part><tp:taxon-name-part taxon-name-part-type="species" reg="curveileum">curveileum</tp:taxon-name-part></tp:taxon-name></italic> sp. nov. <bold>E</bold><italic><tp:taxon-name><tp:taxon-name-part taxon-name-part-type="genus" reg="Ourissotermes">Ourissotermes</tp:taxon-name-part><tp:taxon-name-part taxon-name-part-type="species" reg="giblinorum">giblinorum</tp:taxon-name-part></tp:taxon-name></italic> sp. nov.</p></caption><graphic xmlns:xlink="http://www.w3.org/1999/xlink" xlink:href="zookeys-1167-317_article-100001__-g004.jpg" position="float" orientation="portrait" xlink:type="simple" id="oo_867542.jpg"><uri content-type="original_file" xlink:type="simple">https://binary.pensoft.net/fig/867542</uri></graphic></fig><fig id="F6" position="float" orientation="portrait"><object-id xmlns:xlink="http://www.w3.org/1999/xlink" content-type="doi" xlink:type="simple">10.3897/zookeys.1167.100001.figure6</object-id><object-id xmlns:xlink="http://www.w3.org/1999/xlink" content-type="arpha" xlink:type="simple">1CA891ED-72D9-574C-9EF7-64520CD596C9</object-id><label>Figure 6.</label><caption><p>Worker digestive tracts. From left to right: ventral, right, dorsal, and left views <bold>A</bold><italic><tp:taxon-name><tp:taxon-name-part taxon-name-part-type="genus" reg="Anoplotermes">Anoplotermes</tp:taxon-name-part><tp:taxon-name-part taxon-name-part-type="species" reg="susanae">susanae</tp:taxon-name-part></tp:taxon-name></italic> sp. nov. <bold>B</bold><italic><tp:taxon-name><tp:taxon-name-part taxon-name-part-type="genus" reg="Hirsutitermes">Hirsutitermes</tp:taxon-name-part><tp:taxon-name-part taxon-name-part-type="species" reg="kanzakii">kanzakii</tp:taxon-name-part></tp:taxon-name></italic> sp. nov. <bold>C</bold><italic><tp:taxon-name><tp:taxon-name-part taxon-name-part-type="genus" reg="Krecekitermes">Krecekitermes</tp:taxon-name-part><tp:taxon-name-part taxon-name-part-type="species" reg="daironi">daironi</tp:taxon-name-part></tp:taxon-name></italic> sp. nov. Abbreviations: C = crop, DO = Dehiscent organ, <abbrev xmlns:xlink="http://www.w3.org/1999/xlink" xlink:title="mixed segment" id="ABBRID0E2SBI" xlink:type="simple">MS</abbrev> = mesenteron, MT = mesenteric tongue (mixed segment), P1 = ileum, <abbrev xmlns:xlink="http://www.w3.org/1999/xlink" xlink:title="Enteric valve seating" id="ABBRID0E6SBI" xlink:type="simple">EVS</abbrev> = enteric valve seating, <abbrev xmlns:xlink="http://www.w3.org/1999/xlink" xlink:title="paunch" id="ABBRID0EDTBI" xlink:type="simple">P3</abbrev> and P3b = paunch, P4 = colon, P5 = rectum.</p></caption><graphic xmlns:xlink="http://www.w3.org/1999/xlink" xlink:href="zookeys-1167-317_article-100001__-g006.jpg" position="float" orientation="portrait" xlink:type="simple" id="oo_867544.jpg"><uri content-type="original_file" xlink:type="simple">https://binary.pensoft.net/fig/867544</uri></graphic></fig><fig id="F11" position="float" orientation="portrait"><object-id xmlns:xlink="http://www.w3.org/1999/xlink" content-type="doi" xlink:type="simple">10.3897/zookeys.1167.100001.figure11</object-id><object-id xmlns:xlink="http://www.w3.org/1999/xlink" content-type="arpha" xlink:type="simple">2156B0AD-E52E-5C77-93F5-A308448E31D4</object-id><label>Figure 11.</label><caption><p><tp:taxon-name><tp:taxon-name-part taxon-name-part-type="subfamily">Apicotermitinae</tp:taxon-name-part></tp:taxon-name> worker enteric valves <bold>A</bold><italic><tp:taxon-name><tp:taxon-name-part taxon-name-part-type="genus" reg="Hydrecotermes">Hydrecotermes</tp:taxon-name-part><tp:taxon-name-part taxon-name-part-type="species" reg="arienesho">arienesho</tp:taxon-name-part></tp:taxon-name></italic><bold>B</bold><italic><tp:taxon-name><tp:taxon-name-part taxon-name-part-type="genus" reg="Hydrecotermes">Hydrecotermes</tp:taxon-name-part><tp:taxon-name-part taxon-name-part-type="species" reg="kawaii">kawaii</tp:taxon-name-part></tp:taxon-name></italic><bold>C</bold><italic><tp:taxon-name><tp:taxon-name-part taxon-name-part-type="genus" reg="Humutermes">Humutermes</tp:taxon-name-part><tp:taxon-name-part taxon-name-part-type="species" reg="noiroti">noiroti</tp:taxon-name-part></tp:taxon-name></italic><bold>D</bold><italic><tp:taxon-name><tp:taxon-name-part taxon-name-part-type="genus" reg="Anoplotermes">Anoplotermes</tp:taxon-name-part><tp:taxon-name-part taxon-name-part-type="species" reg="banksi">banksi</tp:taxon-name-part></tp:taxon-name></italic><bold>E</bold><italic><tp:taxon-name><tp:taxon-name-part taxon-name-part-type="genus" reg="Anoplotermes">Anoplotermes</tp:taxon-name-part><tp:taxon-name-part taxon-name-part-type="species" reg="meridianus">meridianus</tp:taxon-name-part></tp:taxon-name></italic><bold>F</bold><italic><tp:taxon-name><tp:taxon-name-part taxon-name-part-type="genus" reg="Anoplotermes">Anoplotermes</tp:taxon-name-part><tp:taxon-name-part taxon-name-part-type="species" reg="janus">janus</tp:taxon-name-part></tp:taxon-name></italic><bold>G</bold><italic><tp:taxon-name><tp:taxon-name-part taxon-name-part-type="genus" reg="Anoplotermes">Anoplotermes</tp:taxon-name-part><tp:taxon-name-part taxon-name-part-type="species" reg="parvus">parvus</tp:taxon-name-part></tp:taxon-name></italic><bold>H</bold><italic><tp:taxon-name><tp:taxon-name-part taxon-name-part-type="genus" reg="Longustitermes">Longustitermes</tp:taxon-name-part><tp:taxon-name-part taxon-name-part-type="species" reg="manni">manni</tp:taxon-name-part></tp:taxon-name></italic><bold>I</bold><italic><tp:taxon-name><tp:taxon-name-part taxon-name-part-type="genus" reg="Patawatermes">Patawatermes</tp:taxon-name-part><tp:taxon-name-part taxon-name-part-type="species" reg="nigripunctatus">nigripunctatus</tp:taxon-name-part></tp:taxon-name></italic><bold>J</bold><italic><tp:taxon-name><tp:taxon-name-part taxon-name-part-type="genus" reg="Patawatermes">Patawatermes</tp:taxon-name-part><tp:taxon-name-part taxon-name-part-type="species" reg="turricola">turricola</tp:taxon-name-part></tp:taxon-name></italic><bold>K</bold><italic><tp:taxon-name><tp:taxon-name-part taxon-name-part-type="genus" reg="Rubeotermes">Rubeotermes</tp:taxon-name-part><tp:taxon-name-part taxon-name-part-type="species" reg="jheringi">jheringi</tp:taxon-name-part></tp:taxon-name></italic><bold>L</bold><italic><tp:taxon-name><tp:taxon-name-part taxon-name-part-type="genus" reg="Grigiotermes">Grigiotermes</tp:taxon-name-part><tp:taxon-name-part taxon-name-part-type="species" reg="hageni">hageni.</tp:taxon-name-part></tp:taxon-name></italic> Scale bars: 100 μm.</p></caption><graphic xmlns:xlink="http://www.w3.org/1999/xlink" xlink:href="zookeys-1167-317_article-100001__-g010.jpg" position="float" orientation="portrait" xlink:type="simple" id="oo_867548.jpg"><uri content-type="original_file" xlink:type="simple">https://binary.pensoft.net/fig/867548</uri></graphic></fig><fig id="F13" position="float" orientation="portrait"><object-id xmlns:xlink="http://www.w3.org/1999/xlink" content-type="doi" xlink:type="simple">10.3897/zookeys.1167.100001.figure13</object-id><object-id xmlns:xlink="http://www.w3.org/1999/xlink" content-type="arpha" xlink:type="simple">EB216F4E-15EB-50FD-BBF8-554E68A10C2D</object-id><label>Figure 13.</label><caption><p>Distribution maps of the new species described in this study (lit.= literature record).</p></caption><graphic xmlns:xlink="http://www.w3.org/1999/xlink" xlink:href="zookeys-1167-317_article-100001__-g012.jpg" position="float" orientation="portrait" xlink:type="simple" id="oo_867550.jpg"><uri content-type="original_file" xlink:type="simple">https://binary.pensoft.net/fig/867550</uri></graphic></fig></tp:treatment-sec><ref-list><ref id="B27"><mixed-citation xmlns:xlink="http://www.w3.org/1999/xlink" xlink:type="simple"><person-group><name name-style="western"><surname>Dahlsjö</surname><given-names>CAL</given-names></name><name name-style="western"><surname>Valladares Romero</surname><given-names>CS</given-names></name><name name-style="western"><surname>Espinosa Iñiguez</surname><given-names>CI</given-names></name></person-group> (<year>2020</year>) <article-title>Termite diversity in Ecuador: A comparison of two primary forest national parks.</article-title><source>Journal of Insect Science</source><volume>20</volume>(<issue>1</issue>): <fpage>1</fpage>–<lpage>4</lpage>. <ext-link xlink:href="10.1093/jisesa/iez129" ext-link-type="doi" xlink:type="simple">https://doi.org/10.1093/jisesa/iez129</ext-link></mixed-citation></ref><ref id="B6"><mixed-citation xmlns:xlink="http://www.w3.org/1999/xlink" xlink:type="simple"><person-group><name name-style="western"><surname>Bourguignon</surname><given-names>T</given-names></name><name name-style="western"><surname>Leponce</surname><given-names>M</given-names></name><name name-style="western"><surname>Roisin</surname><given-names>Y</given-names></name></person-group> (<year>2011a</year>) <article-title>Beta-Diversity of termite assemblages among primary French Guiana rain forests.</article-title><source>Biotropica</source><volume>43</volume>(<issue>4</issue>): <fpage>473</fpage>–<lpage>479</lpage>. <ext-link xlink:href="10.1111/j.1744-7429.2010.00729.x" ext-link-type="doi" xlink:type="simple">https://doi.org/10.1111/j.1744-7429.2010.00729.x</ext-link></mixed-citation></ref><ref id="B8"><mixed-citation xmlns:xlink="http://www.w3.org/1999/xlink" xlink:type="simple"><person-group><name name-style="western"><surname>Bourguignon</surname><given-names>T</given-names></name><name name-style="western"><surname>Šobotník</surname><given-names>J</given-names></name><name name-style="western"><surname>Hanus</surname><given-names>R</given-names></name><name name-style="western"><surname>Krasulová</surname><given-names>J</given-names></name><name name-style="western"><surname>Vrkoslav</surname><given-names>V</given-names></name><name name-style="western"><surname>Cvačka</surname><given-names>J</given-names></name><name name-style="western"><surname>Roisin</surname><given-names>Y</given-names></name></person-group> (<year>2013</year>) <article-title>Delineating species boundaries using an iterative taxonomic approach: The case of soldierless termites (<tp:taxon-name><tp:taxon-name-part taxon-name-part-type="order">Isoptera</tp:taxon-name-part></tp:taxon-name>, <tp:taxon-name><tp:taxon-name-part taxon-name-part-type="family">Termitidae</tp:taxon-name-part></tp:taxon-name>, <tp:taxon-name><tp:taxon-name-part taxon-name-part-type="subfamily">Apicotermitinae</tp:taxon-name-part></tp:taxon-name>).</article-title><source>Molecular Phylogenetics and Evolution</source><volume>69</volume>(<issue>3</issue>): <fpage>694</fpage>–<lpage>703</lpage>. <ext-link xlink:href="10.1016/j.ympev.2013.07.007" ext-link-type="doi" xlink:type="simple">https://doi.org/10.1016/j.ympev.2013.07.007</ext-link></mixed-citation></ref><ref id="B9"><mixed-citation xmlns:xlink="http://www.w3.org/1999/xlink" xlink:type="simple"><person-group><name name-style="western"><surname>Bourguignon</surname><given-names>T</given-names></name><name name-style="western"><surname>Drouet</surname><given-names>T</given-names></name><name name-style="western"><surname>Šobotník</surname><given-names>J</given-names></name><name name-style="western"><surname>Hanus</surname><given-names>R</given-names></name><name name-style="western"><surname>Roisin</surname><given-names>Y</given-names></name></person-group> (<year>2015</year>) Influence of soil properties on soldierless termite distribution. PLoS ONE 10(8): e0135341. <ext-link xlink:href="10.1371/journal.pone.0135341" ext-link-type="doi" xlink:type="simple">https://doi.org/10.1371/journal.pone.0135341</ext-link></mixed-citation></ref></ref-list></tp:taxon-treatment>
