# Supplementary material for: ﻿Diminishing the taxonomic gap in the neotropical soldierless termites: descriptions of four new genera and a new Anoplotermes species (Isoptera, Termitidae, Apicotermitinae)
Source: Zookeys. 2023 Jun 22;1167:317–52. doi: 10.3897/zookeys.1167.100001 (PMC10311428; doi:10.3897/zookeys.1167.100001)
Supplement: XML Treatment for Hirsutitermes kanzakii [file zookeys.1167.100001-treatment3.xml]

<!DOCTYPE tp:taxon-treatment
  PUBLIC "-//TaxonX//DTD Taxonomic Treatment Publishing DTD v0 20100105//EN" "tax-treatment-NSO.dtd">
<tp:taxon-treatment xmlns:tp="http://www.plazi.org/taxpub"><tp:treatment-meta><kwd-group><label>Taxon classification</label><kwd>
                <named-content content-type="kingdom">Animalia</named-content>
              </kwd><kwd>
                <named-content content-type="order">Isoptera</named-content>
              </kwd><kwd>
                <named-content content-type="family">Termitidae</named-content>
              </kwd></kwd-group><mixed-citation publication-type="journal"><person-group><name><surname>Carrijo</surname><given-names>Tiago F.</given-names></name><name><surname>Castro</surname><given-names>Daniel</given-names></name><name><surname>Wang</surname><given-names>Menglin</given-names></name><name><surname>Constantini</surname><given-names>Joice P.</given-names></name><name><surname>Bourguignon</surname><given-names>Thomas</given-names></name><name><surname>Cancello</surname><given-names>Eliana M.</given-names></name><name><surname>Roisin</surname><given-names>Yves</given-names></name><name><surname>Scheffrahn</surname><given-names>Rudolf H.</given-names></name></person-group><article-title>﻿Diminishing the taxonomic gap in the neotropical soldierless termites: descriptions of four new genera and a new <italic><tp:taxon-name><tp:taxon-name-part taxon-name-part-type="genus" reg="Anoplotermes">Anoplotermes</tp:taxon-name-part></tp:taxon-name></italic> species (<tp:taxon-name><tp:taxon-name-part taxon-name-part-type="order">Isoptera</tp:taxon-name-part></tp:taxon-name>, <tp:taxon-name><tp:taxon-name-part taxon-name-part-type="family">Termitidae</tp:taxon-name-part></tp:taxon-name>, <tp:taxon-name><tp:taxon-name-part taxon-name-part-type="subfamily">Apicotermitinae</tp:taxon-name-part></tp:taxon-name>)</article-title><source>Zookeys</source><day>22</day><month>06</month><year>2023</year><volume>1167</volume><fpage>317</fpage><lpage>352</lpage><pub-id pub-id-type="doi">10.3897/zookeys.1167.100001</pub-id></mixed-citation></tp:treatment-meta><tp:nomenclature><label>﻿</label><tp:taxon-name>
              <object-id xmlns:xlink="http://www.w3.org/1999/xlink" content-type="arpha" xlink:type="simple">02BA0AEB-EB83-5768-8105-FF642FC7E57C</object-id>
              <tp:taxon-name-part taxon-name-part-type="genus" reg="Hirsutitermes">Hirsutitermes</tp:taxon-name-part>
              <tp:taxon-name-part taxon-name-part-type="species" reg="kanzakii">kanzakii</tp:taxon-name-part>
              <object-id xmlns:xlink="http://www.w3.org/1999/xlink" content-type="zoobank" xlink:type="simple">https://zoobank.org/E30B927B-F291-4931-8295-F1213838BF5E</object-id>
            </tp:taxon-name><tp:taxon-authority>Scheffrahn, Carrijo &amp; Castro</tp:taxon-authority><tp:taxon-status xmlns:xlink="http://www.w3.org/1999/xlink" xlink:type="simple">sp. nov.</tp:taxon-status></tp:nomenclature><tp:treatment-sec sec-type="material" id="SECID0EW2AG"><title>Material examined.</title><p><bold><italic>Holotype</italic>.</bold> Worker from lot <named-content xmlns:xlink="http://www.w3.org/1999/xlink" content-type="dwc:institutional_code" xlink:title="Universidad Nacional de Colombia, Bogotá D.C, Colombia" xlink:href="http://grbio.org/institution/universidad-nacional-de-colombia" xlink:type="simple">UNAB</named-content> 6137 (in a separate vial with the remaining sample).</p></tp:treatment-sec><tp:treatment-sec sec-type="type locality" id="SECID0EJ3AG"><title>Type locality.</title><p>Colombia. Caquetá, Florencia, Palmichar, 1.7145, -75.6148.</p></tp:treatment-sec><tp:treatment-sec sec-type="Type repository" id="SECID0EO3AG"><title>Type repository.</title><p><named-content xmlns:xlink="http://www.w3.org/1999/xlink" content-type="dwc:institutional_code" xlink:title="Universidad Nacional de Colombia, Bogotá D.C, Colombia" xlink:href="http://grbio.org/institution/universidad-nacional-de-colombia" xlink:type="simple">UNAB</named-content>.</p><p><bold><italic>Paratypes</italic>.</bold> Bolivia. Beni, Puerto Leigue, (<named-content xmlns:xlink="http://www.w3.org/1999/xlink" content-type="dwc:verbatimCoordinates" xlink:type="simple"><named-content content-type="geo-json" specific-use="{&#34;type&#34;:&#34;Point&#34;,&#34;coordinates&#34;:[-64.940200,-14.212600]}" id="NCID0EG4AG" xlink:type="simple">-14.2126, -64.9402</named-content></named-content>), 29.MAY.2013, 149 m, TF Carrijo, JA Chase, R Constantino, JR Mangold, A Mullins, J Křeček, T Nishimura, and RH Scheffrahn coll. (<named-content xmlns:xlink="http://www.w3.org/1999/xlink" content-type="dwc:institutional_code" xlink:title="University of Florida Termite Collection at Fort Lauderdale Research and Education Center, Davie, Florida, United States" xlink:href="http://grbio.org/institution/university-florida" xlink:type="simple">UFTC</named-content> BO532). Brazil. Rondônia, Porto Velho, Abunã, (<named-content xmlns:xlink="http://www.w3.org/1999/xlink" content-type="dwc:verbatimCoordinates" xlink:type="simple"><named-content content-type="geo-json" specific-use="{&#34;type&#34;:&#34;Point&#34;,&#34;coordinates&#34;:[-65.451300,-9.634100]}" id="NCID0EW4AG" xlink:type="simple">-9.6341, -65.4513</named-content></named-content>), 11.MAR.2010, 123 m, TF Carrijo and RG Santos coll. (<named-content xmlns:xlink="http://www.w3.org/1999/xlink" content-type="dwc:institutional_code" xlink:title="Museu de Zoologia da Universidade de São Paulo, São Paulo, Brazil" xlink:href="http://grbio.org/institution/museu-de-zoologia-da-universidade-de-sao-paulo" xlink:type="simple">MZUSP</named-content> 13054); (<named-content xmlns:xlink="http://www.w3.org/1999/xlink" content-type="dwc:verbatimCoordinates" xlink:type="simple"><named-content content-type="geo-json" specific-use="{&#34;type&#34;:&#34;Point&#34;,&#34;coordinates&#34;:[-65.438700,-9.632000]}" id="NCID0EG5AG" xlink:type="simple">-9.632, -65.4387</named-content></named-content>), 18.MAY.2010, 113 m, TF Carrijo and MM Rocha coll. (<named-content xmlns:xlink="http://www.w3.org/1999/xlink" content-type="dwc:institutional_code" xlink:title="Museu de Zoologia da Universidade de São Paulo, São Paulo, Brazil" xlink:href="http://grbio.org/institution/museu-de-zoologia-da-universidade-de-sao-paulo" xlink:type="simple">MZUSP</named-content> 17968); (<named-content xmlns:xlink="http://www.w3.org/1999/xlink" content-type="dwc:verbatimCoordinates" xlink:type="simple"><named-content content-type="geo-json" specific-use="{&#34;type&#34;:&#34;Point&#34;,&#34;coordinates&#34;:[-65.446200,-9.642200]}" id="NCID0EW5AG" xlink:type="simple">-9.6422, -65.4462</named-content></named-content>), 28.JUN.2010, 104 m, TF Carrijo and SP Rosa coll. (<named-content xmlns:xlink="http://www.w3.org/1999/xlink" content-type="dwc:institutional_code" xlink:title="Museu de Zoologia da Universidade de São Paulo, São Paulo, Brazil" xlink:href="http://grbio.org/institution/museu-de-zoologia-da-universidade-de-sao-paulo" xlink:type="simple">MZUSP</named-content> 17970**); (<named-content xmlns:xlink="http://www.w3.org/1999/xlink" content-type="dwc:verbatimCoordinates" xlink:type="simple"><named-content content-type="geo-json" specific-use="{&#34;type&#34;:&#34;Point&#34;,&#34;coordinates&#34;:[-65.451300,-9.634100]}" id="NCID0EG6AG" xlink:type="simple">-9.6341, -65.4513</named-content></named-content>), 29.JUN.2010, 123 m, TF Carrijo and SP Rosa coll. (<named-content xmlns:xlink="http://www.w3.org/1999/xlink" content-type="dwc:institutional_code" xlink:title="Museu de Zoologia da Universidade de São Paulo, São Paulo, Brazil" xlink:href="http://grbio.org/institution/museu-de-zoologia-da-universidade-de-sao-paulo" xlink:type="simple">MZUSP</named-content> 17971); (<named-content xmlns:xlink="http://www.w3.org/1999/xlink" content-type="dwc:verbatimCoordinates" xlink:type="simple"><named-content content-type="geo-json" specific-use="{&#34;type&#34;:&#34;Point&#34;,&#34;coordinates&#34;:[-65.438700,-9.632000]}" id="NCID0EW6AG" xlink:type="simple">-9.632, -65.4387</named-content></named-content>), 5.APR.2011, 113 m, VTC Mercado and RS Probst coll. (<named-content xmlns:xlink="http://www.w3.org/1999/xlink" content-type="dwc:institutional_code" xlink:title="Museu de Zoologia da Universidade de São Paulo, São Paulo, Brazil" xlink:href="http://grbio.org/institution/museu-de-zoologia-da-universidade-de-sao-paulo" xlink:type="simple">MZUSP</named-content> 17973); Porto Velho, Jaci Paraná, (<named-content xmlns:xlink="http://www.w3.org/1999/xlink" content-type="dwc:verbatimCoordinates" xlink:type="simple"><named-content content-type="geo-json" specific-use="{&#34;type&#34;:&#34;Point&#34;,&#34;coordinates&#34;:[-64.367400,-9.450200]}" id="NCID0EGABG" xlink:type="simple">-9.4502, -64.3674</named-content></named-content>), 20.SEP.2010, TF Carrijo and RG Santos coll. (<named-content xmlns:xlink="http://www.w3.org/1999/xlink" content-type="dwc:institutional_code" xlink:title="Museu de Zoologia da Universidade de São Paulo, São Paulo, Brazil" xlink:href="http://grbio.org/institution/museu-de-zoologia-da-universidade-de-sao-paulo" xlink:type="simple">MZUSP</named-content> 17976); (<named-content xmlns:xlink="http://www.w3.org/1999/xlink" content-type="dwc:verbatimCoordinates" xlink:type="simple"><named-content content-type="geo-json" specific-use="{&#34;type&#34;:&#34;Point&#34;,&#34;coordinates&#34;:[-64.367400,-9.450200]}" id="NCID0EWABG" xlink:type="simple">-9.4502, -64.3674</named-content></named-content>), 12.JAN.2011, RG Santos and CY Mandai coll. (<named-content xmlns:xlink="http://www.w3.org/1999/xlink" content-type="dwc:institutional_code" xlink:title="Museu de Zoologia da Universidade de São Paulo, São Paulo, Brazil" xlink:href="http://grbio.org/institution/museu-de-zoologia-da-universidade-de-sao-paulo" xlink:type="simple">MZUSP</named-content> 17977); Porto Velho, Nova Mutum-Paraná, (<named-content xmlns:xlink="http://www.w3.org/1999/xlink" content-type="dwc:verbatimCoordinates" xlink:type="simple"><named-content content-type="geo-json" specific-use="{&#34;type&#34;:&#34;Point&#34;,&#34;coordinates&#34;:[-64.723700,-9.320900]}" id="NCID0EGBBG" xlink:type="simple">-9.3209, -64.7237</named-content></named-content>), 18.SEP.2010, 96 m, TF Carrijo and RG Santos coll. (<named-content xmlns:xlink="http://www.w3.org/1999/xlink" content-type="dwc:institutional_code" xlink:title="Museu de Zoologia da Universidade de São Paulo, São Paulo, Brazil" xlink:href="http://grbio.org/institution/museu-de-zoologia-da-universidade-de-sao-paulo" xlink:type="simple">MZUSP</named-content> 17975**). Colombia. Caquetá, Florencia, Palmichar, (<named-content xmlns:xlink="http://www.w3.org/1999/xlink" content-type="dwc:verbatimCoordinates" xlink:type="simple"><named-content content-type="geo-json" specific-use="{&#34;type&#34;:&#34;Point&#34;,&#34;coordinates&#34;:[-75.614800,1.714500]}" id="NCID0EWBBG" xlink:type="simple">1.7145, -75.6148</named-content></named-content>), 23.MAR.2016, 241 m, Y Virguez coll. (<abbrev xmlns:xlink="http://www.w3.org/1999/xlink" content-type="institution" xlink:title="Colección de Artrópodos Terrestres de la Amazonía Colombiana of the SINCHI Institute" id="ABBRID0E2BBG" xlink:type="simple">CATAC</abbrev>-1801, <named-content xmlns:xlink="http://www.w3.org/1999/xlink" content-type="dwc:institutional_code" xlink:title="Universidad Nacional de Colombia, Bogotá D.C, Colombia" xlink:href="http://grbio.org/institution/universidad-nacional-de-colombia" xlink:type="simple">UNAB</named-content> 6137); Bajo Caldas, (<named-content xmlns:xlink="http://www.w3.org/1999/xlink" content-type="dwc:verbatimCoordinates" xlink:type="simple"><named-content content-type="geo-json" specific-use="{&#34;type&#34;:&#34;Point&#34;,&#34;coordinates&#34;:[-75.636000,1.648100]}" id="NCID0ELCBG" xlink:type="simple">1.6481, -75.6360</named-content></named-content>), 12.DEC.2018, 429 m, M Perez coll. (<abbrev xmlns:xlink="http://www.w3.org/1999/xlink" content-type="institution" xlink:title="Colección de Artrópodos Terrestres de la Amazonía Colombiana of the SINCHI Institute" id="ABBRID0EQCBG" xlink:type="simple">CATAC</abbrev>-4673); Bélen de los Andaquies, Agua Dulce, (<named-content xmlns:xlink="http://www.w3.org/1999/xlink" content-type="dwc:verbatimCoordinates" xlink:type="simple"><named-content content-type="geo-json" specific-use="{&#34;type&#34;:&#34;Point&#34;,&#34;coordinates&#34;:[-75.809400,1.337200]}" id="NCID0EYCBG" xlink:type="simple">1.3372, -75.8094</named-content></named-content>), 23.APR.2018, 262 m, J Murillo coll. (<abbrev xmlns:xlink="http://www.w3.org/1999/xlink" content-type="institution" xlink:title="Colección de Artrópodos Terrestres de la Amazonía Colombiana of the SINCHI Institute" id="ABBRID0E4CBG" xlink:type="simple">CATAC</abbrev>-6745). French Guiana. Cayenne, Régina, Nouragues Inselberg Station, (<named-content xmlns:xlink="http://www.w3.org/1999/xlink" content-type="dwc:verbatimCoordinates" xlink:type="simple"><named-content content-type="geo-json" specific-use="{&#34;type&#34;:&#34;Point&#34;,&#34;coordinates&#34;:[-52.677200,4.090400]}" id="NCID0EFDBG" xlink:type="simple">4.0904, -52.6772</named-content></named-content>), 23.JAN.2010, T Bourguignon, Y Roisin, J Šobotník, R. Hanus, J Cvačka coll. (<named-content xmlns:xlink="http://www.w3.org/1999/xlink" content-type="dwc:institutional_code" xlink:title="Unit of Evolutionary Biology and Ecology, Université Libre de Bruxelles, Brussels, Belgium" xlink:href="http://grbio.org/institution/universit%C3%A9-libre-de-bruxelles" xlink:type="simple">ULB</named-content> G627); Sinnamary, Petit Saut road, (<named-content xmlns:xlink="http://www.w3.org/1999/xlink" content-type="dwc:verbatimCoordinates" xlink:type="simple"><named-content content-type="geo-json" specific-use="{&#34;type&#34;:&#34;Point&#34;,&#34;coordinates&#34;:[-52.965400,5.110560]}" id="NCID0EVDBG" xlink:type="simple">5.11056, -52.96540</named-content></named-content>), FEB.2019, 72 m, Y Roisin, C Legrand, P Babzenko, N Kaczmarek coll. (<named-content xmlns:xlink="http://www.w3.org/1999/xlink" content-type="dwc:institutional_code" xlink:title="Unit of Evolutionary Biology and Ecology, Université Libre de Bruxelles, Brussels, Belgium" xlink:href="http://grbio.org/institution/universit%C3%A9-libre-de-bruxelles" xlink:type="simple">ULB</named-content> L05-10C**). Trinidad and Tobago. Tunapuna-Piarco, Blanchisseuse, (<named-content xmlns:xlink="http://www.w3.org/1999/xlink" content-type="dwc:verbatimCoordinates" xlink:type="simple"><named-content content-type="geo-json" specific-use="{&#34;type&#34;:&#34;Point&#34;,&#34;coordinates&#34;:[-61.282600,10.796300]}" id="NCID0EFEBG" xlink:type="simple">10.7963, -61.2826</named-content></named-content>), 26.MAY.2003, 47 m, JA Chase, J Křeček, B Maharajh, JR Mangold, RH Scheffrahn, and J Warner coll. (<named-content xmlns:xlink="http://www.w3.org/1999/xlink" content-type="dwc:institutional_code" xlink:title="University of Florida Termite Collection at Fort Lauderdale Research and Education Center, Davie, Florida, United States" xlink:href="http://grbio.org/institution/university-florida" xlink:type="simple">UFTC</named-content> TT1357**); Tunapuna, (<named-content xmlns:xlink="http://www.w3.org/1999/xlink" content-type="dwc:verbatimCoordinates" xlink:type="simple"><named-content content-type="geo-json" specific-use="{&#34;type&#34;:&#34;Point&#34;,&#34;coordinates&#34;:[-61.399100,10.667500]}" id="NCID0EVEBG" xlink:type="simple">10.6675, -61.3991</named-content></named-content>), 10.JUN.2004, 315 m, J Davis coll. (<named-content xmlns:xlink="http://www.w3.org/1999/xlink" content-type="dwc:institutional_code" xlink:title="University of Florida Termite Collection at Fort Lauderdale Research and Education Center, Davie, Florida, United States" xlink:href="http://grbio.org/institution/university-florida" xlink:type="simple">UFTC</named-content> TT2166). Venezuela. Sucre, San Esteban, (<named-content xmlns:xlink="http://www.w3.org/1999/xlink" content-type="dwc:verbatimCoordinates" xlink:type="simple"><named-content content-type="geo-json" specific-use="{&#34;type&#34;:&#34;Point&#34;,&#34;coordinates&#34;:[-64.375800,10.301300]}" id="NCID0EFFBG" xlink:type="simple">10.3013, -64.3758</named-content></named-content>), 28.SEP.2007, JA Chase, JR Mangold, and RH Scheffrahn coll. (<named-content xmlns:xlink="http://www.w3.org/1999/xlink" content-type="dwc:institutional_code" xlink:title="University of Florida Termite Collection at Fort Lauderdale Research and Education Center, Davie, Florida, United States" xlink:href="http://grbio.org/institution/university-florida" xlink:type="simple">UFTC</named-content> VZ363).</p></tp:treatment-sec><tp:treatment-sec sec-type="diagnosis" id="SECID0ESFBG"><title>Diagnosis.</title><p>As described for the genus.</p></tp:treatment-sec><tp:treatment-sec sec-type="description" id="SECID0EXFBG"><title>Description.</title><p><bold><italic>Imago</italic></bold> (Fig. <xref ref-type="fig" rid="F1">1C, D</xref>, Table <xref ref-type="table" rid="T1">1</xref>). Medium size. Head capsule brown, covered with dozens of long bristles and microscopic hairs, bristle bases marked. Eyes sub-circular and relatively small. Ocelli sub-oval of medium-size and far away from the eyes. Postclypeus modestly inflated and concolorous with oval patches. Pronotum with the posterior margin emarginated, densely covered with long and short hairs on the margins and surface. Meso- and metanotum densely covered with numerous long hairs.</p><p><bold><italic>Worker</italic></bold> (Fig. <xref ref-type="fig" rid="F2">2C, D</xref>, Table <xref ref-type="table" rid="T2">2</xref>). Monomorphic. Medium size. Body and head size range variable, from medium to large. Head capsule pale yellow, covered with numerous long hairs and sparse bristles of slightly larger size; dorsal surface flat in lateral view. Antennal articles translucent white. Pronotum with very long bristles, especially in the middle of anterior and posterior lobes. Tergites and sternites with short hairs on the surface and long bristles in the posterior margins. Forecoxa and fore femur with medium-sized spines. Fore tibia (Fig. <xref ref-type="fig" rid="F4">4B</xref>) moderately inflated and heavily covered with spines and setae of different sizes.</p><p>Gut (Fig. <xref ref-type="fig" rid="F6">6B</xref>) with long mesenteric tongue, not inflated. Enteric valve seating relatively long and tubular, often with three distinct but small lobes; <abbrev xmlns:xlink="http://www.w3.org/1999/xlink" xlink:title="paunch" id="ABBRID0EDHBG" xlink:type="simple">P3</abbrev>-a/enteric valve seating (<abbrev xmlns:xlink="http://www.w3.org/1999/xlink" xlink:title="Enteric valve seating" id="ABBRID0EHHBG" xlink:type="simple">EVS</abbrev>) junction visible in dorsal view; <abbrev xmlns:xlink="http://www.w3.org/1999/xlink" xlink:title="enteric valve armature" id="ABBRID0ELHBG" xlink:type="simple">EVA</abbrev> armed (Fig. <xref ref-type="fig" rid="F9">9A–C</xref>) with hundreds of long, slender, sclerotized spines arranged from the fourth portion near of the <abbrev xmlns:xlink="http://www.w3.org/1999/xlink" xlink:title="enteric valve armature" id="ABBRID0ETHBG" xlink:type="simple">EVA</abbrev> distal portion up to tip of cushions and inter-cushion cuticle. Cushions pyriform pouches with about 20 spicules; scales between pouches and spines with microscopic fringes on posterior margins.</p></tp:treatment-sec><tp:treatment-sec sec-type="remarks" id="SECID0EXHBG"><title>Remarks.</title><p>See remarks for the genus.</p></tp:treatment-sec><tp:treatment-sec sec-type="ecology" id="SECID0E3HBG"><title>Ecology and distribution.</title><p><italic><tp:taxon-name><tp:taxon-name-part taxon-name-part-type="genus" reg="Hirsutitermes">Hirsutitermes</tp:taxon-name-part><tp:taxon-name-part taxon-name-part-type="species" reg="kanzakii">kanzakii</tp:taxon-name-part></tp:taxon-name></italic> is distributed from Bolivia to Trinidad and Tobago. The material examined for this study did not include samples from Ecuador, but <xref ref-type="bibr" rid="B27">Dahlsjö et al. (2020)</xref> reported this species as <italic><tp:taxon-name><tp:taxon-name-part taxon-name-part-type="genus" reg="Anoplotermes">Anoplotermes</tp:taxon-name-part></tp:taxon-name></italic> grp OI. Likewise, previous studies reported this species as <italic><tp:taxon-name><tp:taxon-name-part taxon-name-part-type="genus" reg="Anoplotermes">Anoplotermes</tp:taxon-name-part></tp:taxon-name></italic>-group sp AN in French Guiana (<xref ref-type="bibr" rid="B6">Bourguignon et al. 2011a</xref>, <xref ref-type="bibr" rid="B7">b</xref>, <xref ref-type="bibr" rid="B8">2013</xref>, <xref ref-type="bibr" rid="B9">2015</xref>) and <tp:taxon-name><tp:taxon-name-part taxon-name-part-type="subfamily">Apicotermitinae</tp:taxon-name-part></tp:taxon-name> sp. 2 in Colombia (<xref ref-type="bibr" rid="B19">Castro et al. 2021</xref>). This species has a wide distribution in greater Amazonia where it is found in the soil. In Colombia, it is rather common in natural forests but uncommon in young rubber plantations (<xref ref-type="bibr" rid="B19">Castro et al. 2021</xref>).</p></tp:treatment-sec><tp:treatment-sec sec-type="etymology" id="SECID0E3JBG"><title>Etymology.</title><p>This species is named in honor of Dr. Natsumi Kanzaki, a Japanese nematologist who has a keen interest in the nematodes of termites.</p></tp:treatment-sec><tp:treatment-sec><!--Section generated to contain objects referenced in tp:taxon-treatment.--><fig id="F1" position="float" orientation="portrait"><object-id xmlns:xlink="http://www.w3.org/1999/xlink" content-type="doi" xlink:type="simple">10.3897/zookeys.1167.100001.figure1</object-id><object-id xmlns:xlink="http://www.w3.org/1999/xlink" content-type="arpha" xlink:type="simple">B9F51FD5-FF6E-5778-A763-163621EA527E</object-id><label>Figure 1.</label><caption><p>Imago head and pronotum in dorsal and lateral view <bold>A, B</bold><italic><tp:taxon-name><tp:taxon-name-part taxon-name-part-type="genus" reg="Anoplotermes">Anoplotermes</tp:taxon-name-part><tp:taxon-name-part taxon-name-part-type="species" reg="susanae">susanae</tp:taxon-name-part></tp:taxon-name></italic> sp. nov. <bold>C, D</bold><italic><tp:taxon-name><tp:taxon-name-part taxon-name-part-type="genus" reg="Hirsutitermes">Hirsutitermes</tp:taxon-name-part><tp:taxon-name-part taxon-name-part-type="species" reg="kanzakii">kanzakii</tp:taxon-name-part></tp:taxon-name></italic> sp. nov. <bold>E, F</bold><italic><tp:taxon-name><tp:taxon-name-part taxon-name-part-type="genus" reg="Krecekitermes">Krecekitermes</tp:taxon-name-part><tp:taxon-name-part taxon-name-part-type="species" reg="daironi">daironi</tp:taxon-name-part></tp:taxon-name></italic> sp. nov. <bold>G, H</bold><italic><tp:taxon-name><tp:taxon-name-part taxon-name-part-type="genus" reg="Ourissotermes">Ourissotermes</tp:taxon-name-part><tp:taxon-name-part taxon-name-part-type="species" reg="giblinorum">giblinorum</tp:taxon-name-part></tp:taxon-name></italic> sp. nov.</p></caption><graphic xmlns:xlink="http://www.w3.org/1999/xlink" xlink:href="zookeys-1167-317_article-100001__-g001.jpg" position="float" orientation="portrait" xlink:type="simple" id="oo_867539.jpg"><uri content-type="original_file" xlink:type="simple">https://binary.pensoft.net/fig/867539</uri></graphic></fig><table-wrap id="T1" position="float" orientation="portrait"><label>Table 1.</label><caption><p>Measurements of imagoes (range and mean in mm). L: length; W: width; c = number of colonies; <italic>n</italic> = number of individuals.</p></caption><table id="TID0EWKCI" rules="all"><tbody><tr><th rowspan="1" colspan="1"/><th rowspan="1" colspan="1" style="color: #231f20"><italic><tp:taxon-name><tp:taxon-name-part taxon-name-part-type="genus" reg="Anoplotermes">A.</tp:taxon-name-part><tp:taxon-name-part taxon-name-part-type="species" reg="susanae">susanae</tp:taxon-name-part></tp:taxon-name></italic> ♀ (c = 2, <italic>n</italic> = 3)</th><th rowspan="1" colspan="1" style="color: #231f20"><italic><tp:taxon-name><tp:taxon-name-part taxon-name-part-type="genus" reg="Anoplotermes">A.</tp:taxon-name-part><tp:taxon-name-part taxon-name-part-type="species" reg="susanae">susanae</tp:taxon-name-part></tp:taxon-name></italic> ♂ (c = 1, <italic>n</italic> = 1)</th><th rowspan="1" colspan="1" style="color: #231f20"><italic><tp:taxon-name><tp:taxon-name-part taxon-name-part-type="genus" reg="Hirsutitermes">H.</tp:taxon-name-part><tp:taxon-name-part taxon-name-part-type="species" reg="kanzakii">kanzakii</tp:taxon-name-part></tp:taxon-name></italic> ♂ (c = 1, <italic>n</italic> = 1)</th><th rowspan="1" colspan="1" style="color: #231f20"><italic><tp:taxon-name><tp:taxon-name-part taxon-name-part-type="genus" reg="Krecekitermes">K.</tp:taxon-name-part><tp:taxon-name-part taxon-name-part-type="species" reg="daironi">daironi</tp:taxon-name-part></tp:taxon-name></italic> ♀ (c = 1, <italic>n</italic> = 2)</th><th rowspan="1" colspan="1" style="color: #231f20"><italic><tp:taxon-name><tp:taxon-name-part taxon-name-part-type="genus" reg="Krecekitermes">K.</tp:taxon-name-part><tp:taxon-name-part taxon-name-part-type="species" reg="daironi">daironi</tp:taxon-name-part></tp:taxon-name></italic> ♂ (c = 1, <italic>n</italic> = 1)</th><th rowspan="1" colspan="1" style="color: #231f20"><italic><tp:taxon-name><tp:taxon-name-part taxon-name-part-type="genus" reg="Ourissotermes">O.</tp:taxon-name-part><tp:taxon-name-part taxon-name-part-type="species" reg="giblinorum">giblinorum</tp:taxon-name-part></tp:taxon-name></italic> ♀ (c = 1, <italic>n</italic> = 3)</th><th rowspan="1" colspan="1" style="color: #231f20"><italic><tp:taxon-name><tp:taxon-name-part taxon-name-part-type="genus" reg="Ourissotermes">O.</tp:taxon-name-part><tp:taxon-name-part taxon-name-part-type="species" reg="giblinorum">giblinorum</tp:taxon-name-part></tp:taxon-name></italic> ♂ (c = 1, <italic>n</italic> = 2)</th></tr><tr><td rowspan="1" colspan="1" style="color: #231f20">Head length to lateral base of mandibles</td><td rowspan="1" colspan="1" style="color: #231f20">0.41–0.43 (0.44)</td><td rowspan="1" colspan="1" style="color: #231f20">0.37</td><td rowspan="1" colspan="1" style="color: #231f20">1.10</td><td rowspan="1" colspan="1" style="color: #231f20">0.46–0.48 (0.47)</td><td rowspan="1" colspan="1" style="color: #231f20">0.55</td><td rowspan="1" colspan="1" style="color: #231f20">0.6–0.63 (0.61)</td><td rowspan="1" colspan="1" style="color: #231f20">0.63–0.68 (0.65)</td></tr><tr><td rowspan="1" colspan="1" style="color: #231f20">Maximum head width</td><td rowspan="1" colspan="1" style="color: #231f20">0.42–0.44 (0.43)</td><td rowspan="1" colspan="1" style="color: #231f20">0.42</td><td rowspan="1" colspan="1" style="color: #231f20">1.42</td><td rowspan="1" colspan="1" style="color: #231f20">0.50–0.54 (0.52)</td><td rowspan="1" colspan="1" style="color: #231f20">0.55</td><td rowspan="1" colspan="1" style="color: #231f20">0.78–0.8 (0.79)</td><td rowspan="1" colspan="1" style="color: #231f20">0.73–0.75 (0.74)</td></tr><tr><td rowspan="1" colspan="1" style="color: #231f20">Inter-eye distance</td><td rowspan="1" colspan="1" style="color: #231f20">0.40–0.41 (0.40)</td><td rowspan="1" colspan="1" style="color: #231f20">0.04</td><td rowspan="1" colspan="1" style="color: #231f20">1.27</td><td rowspan="1" colspan="1" style="color: #231f20">0.34–0.37 (0.36)</td><td rowspan="1" colspan="1" style="color: #231f20">0.54</td><td rowspan="1" colspan="1" style="color: #231f20">0.73–0.75 (0.74)</td><td rowspan="1" colspan="1" style="color: #231f20">0.70–0.73 (0.71)</td></tr><tr><td rowspan="1" colspan="1" style="color: #231f20">Max. diameter ocellus</td><td rowspan="1" colspan="1" style="color: #231f20">0.07–0.08 (0.07)</td><td rowspan="1" colspan="1" style="color: #231f20">0.07</td><td rowspan="1" colspan="1" style="color: #231f20">0.15</td><td rowspan="1" colspan="1" style="color: #231f20">0.07–0.08 (0.07)</td><td rowspan="1" colspan="1" style="color: #231f20">0.12</td><td rowspan="1" colspan="1" style="color: #231f20">0.13–0.13 (0.13)</td><td rowspan="1" colspan="1" style="color: #231f20">0.10–0.11 (0.10)</td></tr><tr><td rowspan="1" colspan="1" style="color: #231f20">Min. diameter ocellus</td><td rowspan="1" colspan="1" style="color: #231f20">0.05–0.06 (0.06)</td><td rowspan="1" colspan="1" style="color: #231f20">0.05</td><td rowspan="1" colspan="1" style="color: #231f20">0.10</td><td rowspan="1" colspan="1" style="color: #231f20">0.05–0.05 (0.05)</td><td rowspan="1" colspan="1" style="color: #231f20">0.09</td><td rowspan="1" colspan="1" style="color: #231f20">0.09–0.10 (0.10)</td><td rowspan="1" colspan="1" style="color: #231f20">0.08–0.09 (0.08)</td></tr><tr><td rowspan="1" colspan="1" style="color: #231f20">Max. diameter eye</td><td rowspan="1" colspan="1" style="color: #231f20">0.19–0.20 (0.19)</td><td rowspan="1" colspan="1" style="color: #231f20">0.17</td><td rowspan="1" colspan="1" style="color: #231f20">0.37</td><td rowspan="1" colspan="1" style="color: #231f20">0.19–0.22 (0.21)</td><td rowspan="1" colspan="1" style="color: #231f20">0.25</td><td rowspan="1" colspan="1" style="color: #231f20">0.25–0.28 (0.26)</td><td rowspan="1" colspan="1" style="color: #231f20">0.26–0.28 (0.27)</td></tr><tr><td rowspan="1" colspan="1" style="color: #231f20">Min. diameter eye</td><td rowspan="1" colspan="1" style="color: #231f20">0.15–0.17 (0.16)</td><td rowspan="1" colspan="1" style="color: #231f20">0.15</td><td rowspan="1" colspan="1" style="color: #231f20">0.35</td><td rowspan="1" colspan="1" style="color: #231f20">0.16–0.16 (0.16)</td><td rowspan="1" colspan="1" style="color: #231f20">0.20</td><td rowspan="1" colspan="1" style="color: #231f20">0.23–0.25 (0.24)</td><td rowspan="1" colspan="1" style="color: #231f20">0.23–0.24 (0.23)</td></tr><tr><td rowspan="1" colspan="1" style="color: #231f20">Pronotum length</td><td rowspan="1" colspan="1" style="color: #231f20">0.27–0.30 (0.28)</td><td rowspan="1" colspan="1" style="color: #231f20">0.27</td><td rowspan="1" colspan="1" style="color: #231f20">0.77</td><td rowspan="1" colspan="1" style="color: #231f20">0.34–0.35 (0.34)</td><td rowspan="1" colspan="1" style="color: #231f20">0.37</td><td rowspan="1" colspan="1" style="color: #231f20">0.48–0.50 (0.49)</td><td rowspan="1" colspan="1" style="color: #231f20">0.45–0.48 (0.46)</td></tr><tr><td rowspan="1" colspan="1" style="color: #231f20">Pronotum width</td><td rowspan="1" colspan="1" style="color: #231f20">0.41–0.45 (0.43)</td><td rowspan="1" colspan="1" style="color: #231f20">0.42</td><td rowspan="1" colspan="1" style="color: #231f20">1.35</td><td rowspan="1" colspan="1" style="color: #231f20">0.42–0.43 (0.42)</td><td rowspan="1" colspan="1" style="color: #231f20">0.55</td><td rowspan="1" colspan="1" style="color: #231f20">0.73–0.78 (0.76)</td><td rowspan="1" colspan="1" style="color: #231f20">0.71–0.73 (0.72)</td></tr><tr><td rowspan="1" colspan="1" style="color: #231f20">Hind tibia length</td><td rowspan="1" colspan="1" style="color: #231f20">0.45–0.47 (0.47)</td><td rowspan="1" colspan="1" style="color: #231f20">0.37</td><td rowspan="1" colspan="1" style="color: #231f20">1.725</td><td rowspan="1" colspan="1" style="color: #231f20">0.35–0.40 (0.37)</td><td rowspan="1" colspan="1" style="color: #231f20">0.70</td><td rowspan="1" colspan="1" style="color: #231f20">0.98–1.05 (1.01)</td><td rowspan="1" colspan="1" style="color: #231f20">0.98–1.05 (1.01)</td></tr><tr><td rowspan="1" colspan="1" style="color: #231f20">Fore tibia length</td><td rowspan="1" colspan="1" style="color: #231f20">0.37–0.37 (0.37)</td><td rowspan="1" colspan="1" style="color: #231f20">0.37</td><td rowspan="1" colspan="1" style="color: #231f20">1.325</td><td rowspan="1" colspan="1" style="color: #231f20">0.36–0.38 (0.37)</td><td rowspan="1" colspan="1" style="color: #231f20">0.55</td><td rowspan="1" colspan="1" style="color: #231f20">0.75–0.75 (0.75)</td><td rowspan="1" colspan="1" style="color: #231f20">0.70–0.70 (0.70)</td></tr><tr><td rowspan="1" colspan="1" style="color: #231f20">Fore tibia width</td><td rowspan="1" colspan="1" style="color: #231f20">0.06–0.07 (0.07)</td><td rowspan="1" colspan="1" style="color: #231f20">0.07</td><td rowspan="1" colspan="1" style="color: #231f20">0.19</td><td rowspan="1" colspan="1" style="color: #231f20">0.07–0.07 (0.07)</td><td rowspan="1" colspan="1" style="color: #231f20">0.12</td><td rowspan="1" colspan="1" style="color: #231f20">0.13–0.13 (0.13)</td><td rowspan="1" colspan="1" style="color: #231f20">0.13–0.13 (0.13)</td></tr><tr><td rowspan="1" colspan="1" style="color: #231f20">Fore tibia W/L ratio</td><td rowspan="1" colspan="1" style="color: #231f20">0.17–0.20 (0.19)</td><td rowspan="1" colspan="1" style="color: #231f20">0.20</td><td rowspan="1" colspan="1" style="color: #231f20">0.14</td><td rowspan="1" colspan="1" style="color: #231f20">0.19–0.19 (0.19)</td><td rowspan="1" colspan="1" style="color: #231f20">0.23</td><td rowspan="1" colspan="1" style="color: #231f20">0.173–0.173 (0.17)</td><td rowspan="1" colspan="1" style="color: #231f20">0.185–0.185 (0.18)</td></tr></tbody></table></table-wrap><fig id="F2" position="float" orientation="portrait"><object-id xmlns:xlink="http://www.w3.org/1999/xlink" content-type="doi" xlink:type="simple">10.3897/zookeys.1167.100001.figure2</object-id><object-id xmlns:xlink="http://www.w3.org/1999/xlink" content-type="arpha" xlink:type="simple">8E4B5837-5D32-5B8A-BC71-91F71E564DE6</object-id><label>Figure 2.</label><caption><p>Head capsule of workers <bold>A, B</bold><italic><tp:taxon-name><tp:taxon-name-part taxon-name-part-type="genus" reg="Anoplotermes">Anoplotermes</tp:taxon-name-part><tp:taxon-name-part taxon-name-part-type="species" reg="susanae">susanae</tp:taxon-name-part></tp:taxon-name></italic> sp. nov. <bold>C, D</bold><italic><tp:taxon-name><tp:taxon-name-part taxon-name-part-type="genus" reg="Hirsutitermes">Hirsutitermes</tp:taxon-name-part><tp:taxon-name-part taxon-name-part-type="species" reg="kanzakii">kanzakii</tp:taxon-name-part></tp:taxon-name></italic> sp. nov. <bold>E, F</bold><italic><tp:taxon-name><tp:taxon-name-part taxon-name-part-type="genus" reg="Krecekitermes">Krecekitermes</tp:taxon-name-part><tp:taxon-name-part taxon-name-part-type="species" reg="daironi">daironi</tp:taxon-name-part></tp:taxon-name></italic> sp. nov.</p></caption><graphic xmlns:xlink="http://www.w3.org/1999/xlink" xlink:href="zookeys-1167-317_article-100001__-g002.jpg" position="float" orientation="portrait" xlink:type="simple" id="oo_867540.jpg"><uri content-type="original_file" xlink:type="simple">https://binary.pensoft.net/fig/867540</uri></graphic></fig><table-wrap id="T2" position="float" orientation="portrait"><label>Table 2.</label><caption><p>Measurements of workers (range and mean in mm). <abbrev xmlns:xlink="http://www.w3.org/1999/xlink" xlink:title="length of head to lateral base of mandibles" id="ABBRID0EFEAG" xlink:type="simple">LH bm</abbrev>: length of head to lateral base of mandibles; <abbrev xmlns:xlink="http://www.w3.org/1999/xlink" xlink:title="maximum width of head" id="ABBRID0EJEAG" xlink:type="simple">WH max</abbrev>: maximum width of head; <abbrev xmlns:xlink="http://www.w3.org/1999/xlink" xlink:title="length of hind tibia" id="ABBRID0ENEAG" xlink:type="simple">LHT</abbrev>: length of hind tibia; <abbrev xmlns:xlink="http://www.w3.org/1999/xlink" xlink:title="length of protibia" id="ABBRID0EREAG" xlink:type="simple">LPT</abbrev>: length of protibia; <abbrev xmlns:xlink="http://www.w3.org/1999/xlink" xlink:title="width of protibia" id="ABBRID0EVEAG" xlink:type="simple">WPT</abbrev>: width of protibia; <abbrev xmlns:xlink="http://www.w3.org/1999/xlink" xlink:title="ratio WL of protibia" id="ABBRID0EZEAG" xlink:type="simple">RPT</abbrev>: ratio WL of protibia. c = number of colonies; <italic>n</italic> = number of individuals.</p></caption><table id="TID0E26CI" rules="all"><tbody><tr><th rowspan="1" colspan="1" style="color: #231f20">Species</th><th rowspan="1" colspan="1" style="color: #231f20">
                      <abbrev xmlns:xlink="http://www.w3.org/1999/xlink" xlink:title="length of head to lateral base of mandibles" id="ABBRID0ENFAG" xlink:type="simple">LH bm</abbrev>
                    </th><th rowspan="1" colspan="1" style="color: #231f20">
                      <abbrev xmlns:xlink="http://www.w3.org/1999/xlink" xlink:title="maximum width of head" id="ABBRID0EWFAG" xlink:type="simple">WH max</abbrev>
                    </th><th rowspan="1" colspan="1" style="color: #231f20">
                      <abbrev xmlns:xlink="http://www.w3.org/1999/xlink" xlink:title="length of hind tibia" id="ABBRID0E6FAG" xlink:type="simple">LHT</abbrev>
                    </th><th rowspan="1" colspan="1" style="color: #231f20">
                      <abbrev xmlns:xlink="http://www.w3.org/1999/xlink" xlink:title="length of protibia" id="ABBRID0EIGAG" xlink:type="simple">LPT</abbrev>
                    </th><th rowspan="1" colspan="1" style="color: #231f20">
                      <abbrev xmlns:xlink="http://www.w3.org/1999/xlink" xlink:title="width of protibia" id="ABBRID0ERGAG" xlink:type="simple">WPT</abbrev>
                    </th><th rowspan="1" colspan="1" style="color: #231f20">
                      <abbrev xmlns:xlink="http://www.w3.org/1999/xlink" xlink:title="ratio WL of protibia" id="ABBRID0E1GAG" xlink:type="simple">RPT</abbrev>
                    </th></tr><tr><td rowspan="1" colspan="1" style="color: #231f20"><italic><tp:taxon-name><tp:taxon-name-part taxon-name-part-type="genus" reg="Anoplotermes">Anoplotermes</tp:taxon-name-part><tp:taxon-name-part taxon-name-part-type="species" reg="susanae">susanae</tp:taxon-name-part></tp:taxon-name></italic> (c = 3, <italic>n</italic> = 10)</td><td rowspan="1" colspan="1" style="color: #231f20">0.26–0.41 (0.35)</td><td rowspan="1" colspan="1" style="color: #231f20">0.43–0.60 (0.50)</td><td rowspan="1" colspan="1" style="color: #231f20">0.30–0.46 (0.36)</td><td rowspan="1" colspan="1" style="color: #231f20">0.29–0.40 (0.33)</td><td rowspan="1" colspan="1" style="color: #231f20">0.09–0.14 (0.10)</td><td rowspan="1" colspan="1" style="color: #231f20">0.22–0.38 (0.32)</td></tr><tr><td rowspan="1" colspan="1" style="color: #231f20"><italic><tp:taxon-name><tp:taxon-name-part taxon-name-part-type="genus" reg="Hirsutitermes">Hirsutitermes</tp:taxon-name-part><tp:taxon-name-part taxon-name-part-type="species" reg="kanzakii">kanzakii</tp:taxon-name-part></tp:taxon-name></italic> (c = 8, <italic>n</italic> = 21)</td><td rowspan="1" colspan="1" style="color: #231f20">0.53–1.40 (0.83)</td><td rowspan="1" colspan="1" style="color: #231f20">0.90–1.28 (1.13)</td><td rowspan="1" colspan="1" style="color: #231f20">0.61–1.28 (0.91)</td><td rowspan="1" colspan="1" style="color: #231f20">0.68–1.05 (0.85)</td><td rowspan="1" colspan="1" style="color: #231f20">0.16–0.29 (0.22)</td><td rowspan="1" colspan="1" style="color: #231f20">0.20–0.31 (0.25)</td></tr><tr><td rowspan="1" colspan="1" style="color: #231f20"><italic><tp:taxon-name><tp:taxon-name-part taxon-name-part-type="genus" reg="Krecekitermes">Krecekitermes</tp:taxon-name-part><tp:taxon-name-part taxon-name-part-type="species" reg="daironi">daironi</tp:taxon-name-part></tp:taxon-name></italic> (c = 10, <italic>n</italic> = 35)</td><td rowspan="1" colspan="1" style="color: #231f20">0.26–0.55 (0.40)</td><td rowspan="1" colspan="1" style="color: #231f20">0.57–0.63 (0.61)</td><td rowspan="1" colspan="1" style="color: #231f20">0.32–0.47 (0.40)</td><td rowspan="1" colspan="1" style="color: #231f20">0.35–0.42 (0.39)</td><td rowspan="1" colspan="1" style="color: #231f20">0.10–0.12 (0.11)</td><td rowspan="1" colspan="1" style="color: #231f20">0.24–0.33 (0.29)</td></tr><tr><td rowspan="1" colspan="1" style="color: #231f20"><italic><tp:taxon-name><tp:taxon-name-part taxon-name-part-type="genus" reg="Mangolditermes">Mangolditermes</tp:taxon-name-part><tp:taxon-name-part taxon-name-part-type="species" reg="curveileum">curveileum</tp:taxon-name-part></tp:taxon-name></italic> (c = 9, <italic>n</italic> = 56)</td><td rowspan="1" colspan="1" style="color: #231f20">0.73–0.99 (0.82)</td><td rowspan="1" colspan="1" style="color: #231f20">0.75–1.40 (1.13)</td><td rowspan="1" colspan="1" style="color: #231f20">0.45–1.05 (0.76)</td><td rowspan="1" colspan="1" style="color: #231f20">0.4–0.91 (0.68)</td><td rowspan="1" colspan="1" style="color: #231f20">0.12–0.27 (0.21)</td><td rowspan="1" colspan="1" style="color: #231f20">0.25–0.41 (0.32)</td></tr><tr><td rowspan="1" colspan="1" style="color: #231f20"><italic><tp:taxon-name><tp:taxon-name-part taxon-name-part-type="genus" reg="Ourissotermes">Ourissotermes</tp:taxon-name-part><tp:taxon-name-part taxon-name-part-type="species" reg="giblinorum">giblinorum</tp:taxon-name-part></tp:taxon-name></italic> (c = 3, <italic>n</italic> = 10)</td><td rowspan="1" colspan="1" style="color: #231f20">0.58–0.70 (0.64)</td><td rowspan="1" colspan="1" style="color: #231f20">0.70–0.80 (0.76)</td><td rowspan="1" colspan="1" style="color: #231f20">0.42–0.80 (0.69)</td><td rowspan="1" colspan="1" style="color: #231f20">0.48–0.65 (0.60)</td><td rowspan="1" colspan="1" style="color: #231f20">0.17–0.23 (0.19)</td><td rowspan="1" colspan="1" style="color: #231f20">0.28–0.37 (0.32)</td></tr></tbody></table></table-wrap><fig id="F4" position="float" orientation="portrait"><object-id xmlns:xlink="http://www.w3.org/1999/xlink" content-type="doi" xlink:type="simple">10.3897/zookeys.1167.100001.figure4</object-id><object-id xmlns:xlink="http://www.w3.org/1999/xlink" content-type="arpha" xlink:type="simple">96DCEBC4-710B-5043-9B5C-7AC5C03D46ED</object-id><label>Figure 4.</label><caption><p>Foreleg of workers <bold>A</bold><italic><tp:taxon-name><tp:taxon-name-part taxon-name-part-type="genus" reg="Anoplotermes">Anoplotermes</tp:taxon-name-part><tp:taxon-name-part taxon-name-part-type="species" reg="susanae">susanae</tp:taxon-name-part></tp:taxon-name></italic> sp. nov. <bold>B</bold><italic><tp:taxon-name><tp:taxon-name-part taxon-name-part-type="genus" reg="Hirsutitermes">Hirsutitermes</tp:taxon-name-part><tp:taxon-name-part taxon-name-part-type="species" reg="kanzakii">kanzakii</tp:taxon-name-part></tp:taxon-name></italic> sp. nov. <bold>C</bold><italic><tp:taxon-name><tp:taxon-name-part taxon-name-part-type="genus" reg="Krecekitermes">Krecekitermes</tp:taxon-name-part><tp:taxon-name-part taxon-name-part-type="species" reg="daironi">daironi</tp:taxon-name-part></tp:taxon-name></italic> sp. nov. <bold>D</bold><italic><tp:taxon-name><tp:taxon-name-part taxon-name-part-type="genus" reg="Mangolditermes">Mangolditermes</tp:taxon-name-part><tp:taxon-name-part taxon-name-part-type="species" reg="curveileum">curveileum</tp:taxon-name-part></tp:taxon-name></italic> sp. nov. <bold>E</bold><italic><tp:taxon-name><tp:taxon-name-part taxon-name-part-type="genus" reg="Ourissotermes">Ourissotermes</tp:taxon-name-part><tp:taxon-name-part taxon-name-part-type="species" reg="giblinorum">giblinorum</tp:taxon-name-part></tp:taxon-name></italic> sp. nov.</p></caption><graphic xmlns:xlink="http://www.w3.org/1999/xlink" xlink:href="zookeys-1167-317_article-100001__-g004.jpg" position="float" orientation="portrait" xlink:type="simple" id="oo_867542.jpg"><uri content-type="original_file" xlink:type="simple">https://binary.pensoft.net/fig/867542</uri></graphic></fig><fig id="F6" position="float" orientation="portrait"><object-id xmlns:xlink="http://www.w3.org/1999/xlink" content-type="doi" xlink:type="simple">10.3897/zookeys.1167.100001.figure6</object-id><object-id xmlns:xlink="http://www.w3.org/1999/xlink" content-type="arpha" xlink:type="simple">1CA891ED-72D9-574C-9EF7-64520CD596C9</object-id><label>Figure 6.</label><caption><p>Worker digestive tracts. From left to right: ventral, right, dorsal, and left views <bold>A</bold><italic><tp:taxon-name><tp:taxon-name-part taxon-name-part-type="genus" reg="Anoplotermes">Anoplotermes</tp:taxon-name-part><tp:taxon-name-part taxon-name-part-type="species" reg="susanae">susanae</tp:taxon-name-part></tp:taxon-name></italic> sp. nov. <bold>B</bold><italic><tp:taxon-name><tp:taxon-name-part taxon-name-part-type="genus" reg="Hirsutitermes">Hirsutitermes</tp:taxon-name-part><tp:taxon-name-part taxon-name-part-type="species" reg="kanzakii">kanzakii</tp:taxon-name-part></tp:taxon-name></italic> sp. nov. <bold>C</bold><italic><tp:taxon-name><tp:taxon-name-part taxon-name-part-type="genus" reg="Krecekitermes">Krecekitermes</tp:taxon-name-part><tp:taxon-name-part taxon-name-part-type="species" reg="daironi">daironi</tp:taxon-name-part></tp:taxon-name></italic> sp. nov. Abbreviations: C = crop, DO = Dehiscent organ, <abbrev xmlns:xlink="http://www.w3.org/1999/xlink" xlink:title="mixed segment" id="ABBRID0E2SBI" xlink:type="simple">MS</abbrev> = mesenteron, MT = mesenteric tongue (mixed segment), P1 = ileum, <abbrev xmlns:xlink="http://www.w3.org/1999/xlink" xlink:title="Enteric valve seating" id="ABBRID0E6SBI" xlink:type="simple">EVS</abbrev> = enteric valve seating, <abbrev xmlns:xlink="http://www.w3.org/1999/xlink" xlink:title="paunch" id="ABBRID0EDTBI" xlink:type="simple">P3</abbrev> and P3b = paunch, P4 = colon, P5 = rectum.</p></caption><graphic xmlns:xlink="http://www.w3.org/1999/xlink" xlink:href="zookeys-1167-317_article-100001__-g006.jpg" position="float" orientation="portrait" xlink:type="simple" id="oo_867544.jpg"><uri content-type="original_file" xlink:type="simple">https://binary.pensoft.net/fig/867544</uri></graphic></fig><fig id="F9" position="float" orientation="portrait"><object-id xmlns:xlink="http://www.w3.org/1999/xlink" content-type="doi" xlink:type="simple">10.3897/zookeys.1167.100001.figure9</object-id><object-id xmlns:xlink="http://www.w3.org/1999/xlink" content-type="arpha" xlink:type="simple">F215B921-629F-5733-B12A-303BC65A5A1B</object-id><label>Figure 9.</label><caption><p>Worker enteric valves <bold>A–C</bold><italic><tp:taxon-name><tp:taxon-name-part taxon-name-part-type="genus" reg="Hirsutitermes">Hirsutitermes</tp:taxon-name-part><tp:taxon-name-part taxon-name-part-type="species" reg="kanzakii">kanzakii</tp:taxon-name-part></tp:taxon-name></italic> sp. nov. from Colombia (<named-content xmlns:xlink="http://www.w3.org/1999/xlink" content-type="dwc:institutional_code" xlink:title="Universidad Nacional de Colombia, Bogotá D.C, Colombia" xlink:href="http://grbio.org/institution/universidad-nacional-de-colombia" xlink:type="simple">UNAB</named-content> 6137), Venezuela (<named-content xmlns:xlink="http://www.w3.org/1999/xlink" content-type="dwc:institutional_code" xlink:title="University of Florida Termite Collection at Fort Lauderdale Research and Education Center, Davie, Florida, United States" xlink:href="http://grbio.org/institution/university-florida" xlink:type="simple">UFTC</named-content> VZ363), and Bolivia (<named-content xmlns:xlink="http://www.w3.org/1999/xlink" content-type="dwc:institutional_code" xlink:title="University of Florida Termite Collection at Fort Lauderdale Research and Education Center, Davie, Florida, United States" xlink:href="http://grbio.org/institution/university-florida" xlink:type="simple">UFTC</named-content> BO532) <bold>D–F</bold><italic><tp:taxon-name><tp:taxon-name-part taxon-name-part-type="genus" reg="Krecekitermes">Krecekitermes</tp:taxon-name-part><tp:taxon-name-part taxon-name-part-type="species" reg="daironi">daironi</tp:taxon-name-part></tp:taxon-name></italic> sp. nov. from Brazil (<named-content xmlns:xlink="http://www.w3.org/1999/xlink" content-type="dwc:institutional_code" xlink:title="Museu de Zoologia da Universidade de São Paulo, São Paulo, Brazil" xlink:href="http://grbio.org/institution/museu-de-zoologia-da-universidade-de-sao-paulo" xlink:type="simple">MZUSP</named-content> 17402), Colombia (<abbrev xmlns:xlink="http://www.w3.org/1999/xlink" content-type="institution" xlink:title="Colección de Artrópodos Terrestres de la Amazonía Colombiana of the SINCHI Institute" id="ABBRID0EQICI" xlink:type="simple">CATAC</abbrev> 8308), and Bolivia (<named-content xmlns:xlink="http://www.w3.org/1999/xlink" content-type="dwc:institutional_code" xlink:title="University of Florida Termite Collection at Fort Lauderdale Research and Education Center, Davie, Florida, United States" xlink:href="http://grbio.org/institution/university-florida" xlink:type="simple">UFTC</named-content> BO84). Scale bars: 100 μm.</p></caption><graphic xmlns:xlink="http://www.w3.org/1999/xlink" xlink:href="zookeys-1167-317_article-100001__-g008.jpg" position="float" orientation="portrait" xlink:type="simple" id="oo_867546.jpg"><uri content-type="original_file" xlink:type="simple">https://binary.pensoft.net/fig/867546</uri></graphic></fig></tp:treatment-sec><ref-list><ref id="B27"><mixed-citation xmlns:xlink="http://www.w3.org/1999/xlink" xlink:type="simple"><person-group><name name-style="western"><surname>Dahlsjö</surname><given-names>CAL</given-names></name><name name-style="western"><surname>Valladares Romero</surname><given-names>CS</given-names></name><name name-style="western"><surname>Espinosa Iñiguez</surname><given-names>CI</given-names></name></person-group> (<year>2020</year>) <article-title>Termite diversity in Ecuador: A comparison of two primary forest national parks.</article-title><source>Journal of Insect Science</source><volume>20</volume>(<issue>1</issue>): <fpage>1</fpage>–<lpage>4</lpage>. <ext-link xlink:href="10.1093/jisesa/iez129" ext-link-type="doi" xlink:type="simple">https://doi.org/10.1093/jisesa/iez129</ext-link></mixed-citation></ref><ref id="B6"><mixed-citation xmlns:xlink="http://www.w3.org/1999/xlink" xlink:type="simple"><person-group><name name-style="western"><surname>Bourguignon</surname><given-names>T</given-names></name><name name-style="western"><surname>Leponce</surname><given-names>M</given-names></name><name name-style="western"><surname>Roisin</surname><given-names>Y</given-names></name></person-group> (<year>2011a</year>) <article-title>Beta-Diversity of termite assemblages among primary French Guiana rain forests.</article-title><source>Biotropica</source><volume>43</volume>(<issue>4</issue>): <fpage>473</fpage>–<lpage>479</lpage>. <ext-link xlink:href="10.1111/j.1744-7429.2010.00729.x" ext-link-type="doi" xlink:type="simple">https://doi.org/10.1111/j.1744-7429.2010.00729.x</ext-link></mixed-citation></ref><ref id="B7"><mixed-citation xmlns:xlink="http://www.w3.org/1999/xlink" xlink:type="simple"><person-group><name name-style="western"><surname>Bourguignon</surname><given-names>T</given-names></name><name name-style="western"><surname>Šobotník</surname><given-names>J</given-names></name><name name-style="western"><surname>Lepoint</surname><given-names>G</given-names></name><name name-style="western"><surname>Martin</surname><given-names>JM</given-names></name><name name-style="western"><surname>Hardy</surname><given-names>OJ</given-names></name><name name-style="western"><surname>Dejean</surname><given-names>A</given-names></name><name name-style="western"><surname>Roisin</surname><given-names>Y</given-names></name></person-group> (<year>2011b</year>) <article-title>Feeding ecology and phylogenetic structure of a complex neotropical termite assemblage, revealed by nitrogen stable isotope ratios.</article-title><source>Ecological Entomology</source><volume>36</volume>(<issue>2</issue>): <fpage>261</fpage>–<lpage>269</lpage>. <ext-link xlink:href="10.1111/j.1365-2311.2011.01265.x" ext-link-type="doi" xlink:type="simple">https://doi.org/10.1111/j.1365-2311.2011.01265.x</ext-link></mixed-citation></ref><ref id="B8"><mixed-citation xmlns:xlink="http://www.w3.org/1999/xlink" xlink:type="simple"><person-group><name name-style="western"><surname>Bourguignon</surname><given-names>T</given-names></name><name name-style="western"><surname>Šobotník</surname><given-names>J</given-names></name><name name-style="western"><surname>Hanus</surname><given-names>R</given-names></name><name name-style="western"><surname>Krasulová</surname><given-names>J</given-names></name><name name-style="western"><surname>Vrkoslav</surname><given-names>V</given-names></name><name name-style="western"><surname>Cvačka</surname><given-names>J</given-names></name><name name-style="western"><surname>Roisin</surname><given-names>Y</given-names></name></person-group> (<year>2013</year>) <article-title>Delineating species boundaries using an iterative taxonomic approach: The case of soldierless termites (<tp:taxon-name><tp:taxon-name-part taxon-name-part-type="order">Isoptera</tp:taxon-name-part></tp:taxon-name>, <tp:taxon-name><tp:taxon-name-part taxon-name-part-type="family">Termitidae</tp:taxon-name-part></tp:taxon-name>, <tp:taxon-name><tp:taxon-name-part taxon-name-part-type="subfamily">Apicotermitinae</tp:taxon-name-part></tp:taxon-name>).</article-title><source>Molecular Phylogenetics and Evolution</source><volume>69</volume>(<issue>3</issue>): <fpage>694</fpage>–<lpage>703</lpage>. <ext-link xlink:href="10.1016/j.ympev.2013.07.007" ext-link-type="doi" xlink:type="simple">https://doi.org/10.1016/j.ympev.2013.07.007</ext-link></mixed-citation></ref><ref id="B9"><mixed-citation xmlns:xlink="http://www.w3.org/1999/xlink" xlink:type="simple"><person-group><name name-style="western"><surname>Bourguignon</surname><given-names>T</given-names></name><name name-style="western"><surname>Drouet</surname><given-names>T</given-names></name><name name-style="western"><surname>Šobotník</surname><given-names>J</given-names></name><name name-style="western"><surname>Hanus</surname><given-names>R</given-names></name><name name-style="western"><surname>Roisin</surname><given-names>Y</given-names></name></person-group> (<year>2015</year>) Influence of soil properties on soldierless termite distribution. PLoS ONE 10(8): e0135341. <ext-link xlink:href="10.1371/journal.pone.0135341" ext-link-type="doi" xlink:type="simple">https://doi.org/10.1371/journal.pone.0135341</ext-link></mixed-citation></ref><ref id="B19"><mixed-citation xmlns:xlink="http://www.w3.org/1999/xlink" xlink:type="simple"><person-group><name name-style="western"><surname>Castro</surname><given-names>D</given-names></name><name name-style="western"><surname>Carrijo</surname><given-names>TF</given-names></name><name name-style="western"><surname>Serna</surname><given-names>FJ</given-names></name><name name-style="western"><surname>Peña-Venegas</surname><given-names>CP</given-names></name></person-group> (<year>2021</year>) Can rubber crop systems recover termite diversity in previously degraded pastures in the Colombian Amazon region? Neotropical Entomology 50(6): 899–911. <ext-link xlink:href="10.1007/s13744-021-00905-y" ext-link-type="doi" xlink:type="simple">https://doi.org/10.1007/s13744-021-00905-y</ext-link></mixed-citation></ref></ref-list></tp:taxon-treatment>
