# Supplementary material for: ﻿Diminishing the taxonomic gap in the neotropical soldierless termites: descriptions of four new genera and a new Anoplotermes species (Isoptera, Termitidae, Apicotermitinae)
Source: Zookeys. 2023 Jun 22;1167:317–52. doi: 10.3897/zookeys.1167.100001 (PMC10311428; doi:10.3897/zookeys.1167.100001)
Supplement: XML Treatment for Krecekitermes [file zookeys.1167.100001-treatment4.xml]

<!DOCTYPE tp:taxon-treatment
  PUBLIC "-//TaxonX//DTD Taxonomic Treatment Publishing DTD v0 20100105//EN" "tax-treatment-NSO.dtd">
<tp:taxon-treatment xmlns:tp="http://www.plazi.org/taxpub"><tp:treatment-meta><kwd-group><label>Taxon classification</label><kwd>
                <named-content content-type="kingdom">Animalia</named-content>
              </kwd><kwd>
                <named-content content-type="order">Isoptera</named-content>
              </kwd><kwd>
                <named-content content-type="family">Termitidae</named-content>
              </kwd></kwd-group><mixed-citation publication-type="journal"><person-group><name><surname>Carrijo</surname><given-names>Tiago F.</given-names></name><name><surname>Castro</surname><given-names>Daniel</given-names></name><name><surname>Wang</surname><given-names>Menglin</given-names></name><name><surname>Constantini</surname><given-names>Joice P.</given-names></name><name><surname>Bourguignon</surname><given-names>Thomas</given-names></name><name><surname>Cancello</surname><given-names>Eliana M.</given-names></name><name><surname>Roisin</surname><given-names>Yves</given-names></name><name><surname>Scheffrahn</surname><given-names>Rudolf H.</given-names></name></person-group><article-title>﻿Diminishing the taxonomic gap in the neotropical soldierless termites: descriptions of four new genera and a new <italic><tp:taxon-name><tp:taxon-name-part taxon-name-part-type="genus" reg="Anoplotermes">Anoplotermes</tp:taxon-name-part></tp:taxon-name></italic> species (<tp:taxon-name><tp:taxon-name-part taxon-name-part-type="order">Isoptera</tp:taxon-name-part></tp:taxon-name>, <tp:taxon-name><tp:taxon-name-part taxon-name-part-type="family">Termitidae</tp:taxon-name-part></tp:taxon-name>, <tp:taxon-name><tp:taxon-name-part taxon-name-part-type="subfamily">Apicotermitinae</tp:taxon-name-part></tp:taxon-name>)</article-title><source>Zookeys</source><day>22</day><month>06</month><year>2023</year><volume>1167</volume><fpage>317</fpage><lpage>352</lpage><pub-id pub-id-type="doi">10.3897/zookeys.1167.100001</pub-id></mixed-citation></tp:treatment-meta><tp:nomenclature><label>﻿</label><tp:taxon-name>
              <object-id xmlns:xlink="http://www.w3.org/1999/xlink" content-type="arpha" xlink:type="simple">857B03C3-DF24-564C-A828-D0B9CC97A4BF</object-id>
              <tp:taxon-name-part taxon-name-part-type="genus" reg="Krecekitermes">Krecekitermes</tp:taxon-name-part>
              <object-id xmlns:xlink="http://www.w3.org/1999/xlink" content-type="zoobank" xlink:type="simple">https://zoobank.org/9B87B114-5815-4547-82F2-D3509BFCCE30</object-id>
            </tp:taxon-name><tp:taxon-authority>Scheffrahn, Carrijo &amp; Castro</tp:taxon-authority><tp:taxon-status xmlns:xlink="http://www.w3.org/1999/xlink" xlink:type="simple">gen. nov.</tp:taxon-status></tp:nomenclature><tp:treatment-sec sec-type="type species" id="SECID0EGLBG"><title>Type species.</title><p><italic><tp:taxon-name><tp:taxon-name-part taxon-name-part-type="genus" reg="Krecekitermes">Krecekitermes</tp:taxon-name-part><tp:taxon-name-part taxon-name-part-type="species" reg="daironi">daironi</tp:taxon-name-part></tp:taxon-name></italic> sp. nov.</p></tp:treatment-sec><tp:treatment-sec sec-type="diagnosis" id="SECID0EXLBG"><title>Diagnosis.</title><p>Dehiscent organs fill the hemocoel anterior to the crop. The <abbrev xmlns:xlink="http://www.w3.org/1999/xlink" xlink:title="Enteric valve seating" id="ABBRID0E4LBG" xlink:type="simple">EVS</abbrev> forms three large lobes. The Mesenteron/P1 junction is well marked, but the mixed segment is short. The <abbrev xmlns:xlink="http://www.w3.org/1999/xlink" xlink:title="enteric valve armature" id="ABBRID0EBMBG" xlink:type="simple">EVA</abbrev> armature of <italic><tp:taxon-name><tp:taxon-name-part taxon-name-part-type="genus" reg="Krecekitermes">Krecekitermes</tp:taxon-name-part></tp:taxon-name></italic> is composed of cushions with six sclerotized and crown-shaped termini adorned with thorns.</p></tp:treatment-sec><tp:treatment-sec sec-type="description" id="SECID0EMMBG"><title>Description.</title><p><bold><italic>Imago</italic></bold> (Fig. <xref ref-type="fig" rid="F1">1E, F</xref>, Table <xref ref-type="table" rid="T1">1</xref>). Dorsal surface of the head capsule concave in lateral view. Fontanelle very conspicuous. Postclypeus barely inflated, with the median suture well-marked. Antenna with 14 or 15 articles (formula 2&gt;3&lt;4≈5&lt;6).</p><p><bold><italic>Worker</italic></bold> (Fig. <xref ref-type="fig" rid="F2">2E, F</xref>, Table <xref ref-type="table" rid="T2">2</xref>). Head dorsal surface slightly concave in lateral view. Antenna whitish, with 13 or 14 articles, 2&gt;3&lt;4&lt;5. Postclypeus robustly inflated. Left mandible with the apical tooth just as prominent as M1+2; edges of M3 forming an obtuse angle; truncated tip pointing backward; molar prominence well developed and prominent, hiding the molar process completely in dorsal view. Right mandible with apical tooth more prominent than M1; M1 well developed; M2 with prominent round tip pointing backward; margin between M1 and M2 forming an obtuse angle (Fig. <xref ref-type="fig" rid="F5">5C</xref>). Dehiscent organs conspicuous in most individuals. Gut (Fig. <xref ref-type="fig" rid="F6">6C</xref>) with short mixed segment, thickening in the mesenteric tongue. The <abbrev xmlns:xlink="http://www.w3.org/1999/xlink" xlink:title="enteric valve armature" id="ABBRID0EWNBG" xlink:type="simple">EVA</abbrev> armature is composed of six sclerotized and crown-shaped termini adorned with thorns in the posterior part of the cushions.</p></tp:treatment-sec><tp:treatment-sec sec-type="comparisons" id="SECID0E1NBG"><title>Comparison and remarks.</title><p><italic><tp:taxon-name><tp:taxon-name-part taxon-name-part-type="genus" reg="Dissimulitermes">Dissimulitermes</tp:taxon-name-part></tp:taxon-name></italic> and <italic><tp:taxon-name><tp:taxon-name-part taxon-name-part-type="genus" reg="Ruptitermes">Ruptitermes</tp:taxon-name-part></tp:taxon-name></italic> present dehiscent organs like <italic><tp:taxon-name><tp:taxon-name-part taxon-name-part-type="genus" reg="Krecekitermes">Krecekitermes</tp:taxon-name-part></tp:taxon-name></italic>; however, <italic><tp:taxon-name><tp:taxon-name-part taxon-name-part-type="genus" reg="Ruptitermes">Ruptitermes</tp:taxon-name-part></tp:taxon-name></italic> does not present armature in the <abbrev xmlns:xlink="http://www.w3.org/1999/xlink" xlink:title="enteric valve armature" id="ABBRID0E3OBG" xlink:type="simple">EVA</abbrev>, except for <italic><tp:taxon-name><tp:taxon-name-part taxon-name-part-type="genus" reg="Ruptitermes">R.</tp:taxon-name-part><tp:taxon-name-part taxon-name-part-type="species" reg="bandeirai">bandeirai</tp:taxon-name-part></tp:taxon-name></italic>, but this species is much larger, and the spines of the <abbrev xmlns:xlink="http://www.w3.org/1999/xlink" xlink:title="enteric valve armature" id="ABBRID0ELPBG" xlink:type="simple">EVA</abbrev> armature are concentrated in only three cushions. <italic><tp:taxon-name><tp:taxon-name-part taxon-name-part-type="genus" reg="Dissimulitermes">Dissimulitermes</tp:taxon-name-part></tp:taxon-name></italic> presents an <abbrev xmlns:xlink="http://www.w3.org/1999/xlink" xlink:title="enteric valve armature" id="ABBRID0EWPBG" xlink:type="simple">EVA</abbrev> armature with sclerotized plates and <italic><tp:taxon-name><tp:taxon-name-part taxon-name-part-type="genus" reg="Krecekitermes">Krecekitermes</tp:taxon-name-part></tp:taxon-name></italic> an <abbrev xmlns:xlink="http://www.w3.org/1999/xlink" xlink:title="enteric valve armature" id="ABBRID0EBQBG" xlink:type="simple">EVA</abbrev> armature formed only by spines, without plates. Enteric valve seating (<abbrev xmlns:xlink="http://www.w3.org/1999/xlink" xlink:title="Enteric valve seating" id="ABBRID0EFQBG" xlink:type="simple">EVS</abbrev>) is tubular in <italic><tp:taxon-name><tp:taxon-name-part taxon-name-part-type="genus" reg="Dissimulitermes">Dissimulitermes</tp:taxon-name-part></tp:taxon-name></italic> and is trilobed in <italic><tp:taxon-name><tp:taxon-name-part taxon-name-part-type="genus" reg="Krecekitermes">Krecekitermes</tp:taxon-name-part></tp:taxon-name></italic>.</p></tp:treatment-sec><tp:treatment-sec sec-type="Molecular analysis" id="SECID0EXQBG"><title>Molecular analysis.</title><p>This genus was recovered as the sister group of <italic><tp:taxon-name><tp:taxon-name-part taxon-name-part-type="genus" reg="Anoplotermes">Anoplotermes</tp:taxon-name-part></tp:taxon-name></italic>, in a clade composed of <italic><tp:taxon-name><tp:taxon-name-part taxon-name-part-type="genus" reg="Hirsutitermes">Hirsutitermes</tp:taxon-name-part></tp:taxon-name></italic> + <italic><tp:taxon-name><tp:taxon-name-part taxon-name-part-type="genus" reg="Krecekitermes">Krecekitermes</tp:taxon-name-part></tp:taxon-name></italic> + <italic><tp:taxon-name><tp:taxon-name-part taxon-name-part-type="genus" reg="Anoplotermes">Anoplotermes</tp:taxon-name-part></tp:taxon-name></italic> (Fig. <xref ref-type="fig" rid="F12">12</xref>). But the position of <italic><tp:taxon-name><tp:taxon-name-part taxon-name-part-type="genus" reg="Hirsutitermes">Hirsutitermes</tp:taxon-name-part></tp:taxon-name></italic> was divergent between <abbrev xmlns:xlink="http://www.w3.org/1999/xlink" xlink:title="Maximum Likelihood" id="ABBRID0EESBG" xlink:type="simple">ML</abbrev> and <abbrev xmlns:xlink="http://www.w3.org/1999/xlink" xlink:title="Bayesian Inference" id="ABBRID0EISBG" xlink:type="simple">BI</abbrev> analyses (Fig. <xref ref-type="fig" rid="F12">12</xref>, Suppl. material <xref ref-type="supplementary-material" rid="S2">2</xref>).</p></tp:treatment-sec><tp:treatment-sec sec-type="etymology" id="SECID0EUSBG"><title>Etymology.</title><p>We named this genus in honor of Dr. Jan Křeček, a retired Czech terminologist who, along with RHS, contributed to many termite descriptions while at the University of Florida, Ft. Lauderdale R.E.C.</p></tp:treatment-sec><tp:treatment-sec><!--Section generated to contain objects referenced in tp:taxon-treatment.--><fig id="F1" position="float" orientation="portrait"><object-id xmlns:xlink="http://www.w3.org/1999/xlink" content-type="doi" xlink:type="simple">10.3897/zookeys.1167.100001.figure1</object-id><object-id xmlns:xlink="http://www.w3.org/1999/xlink" content-type="arpha" xlink:type="simple">B9F51FD5-FF6E-5778-A763-163621EA527E</object-id><label>Figure 1.</label><caption><p>Imago head and pronotum in dorsal and lateral view <bold>A, B</bold><italic><tp:taxon-name><tp:taxon-name-part taxon-name-part-type="genus" reg="Anoplotermes">Anoplotermes</tp:taxon-name-part><tp:taxon-name-part taxon-name-part-type="species" reg="susanae">susanae</tp:taxon-name-part></tp:taxon-name></italic> sp. nov. <bold>C, D</bold><italic><tp:taxon-name><tp:taxon-name-part taxon-name-part-type="genus" reg="Hirsutitermes">Hirsutitermes</tp:taxon-name-part><tp:taxon-name-part taxon-name-part-type="species" reg="kanzakii">kanzakii</tp:taxon-name-part></tp:taxon-name></italic> sp. nov. <bold>E, F</bold><italic><tp:taxon-name><tp:taxon-name-part taxon-name-part-type="genus" reg="Krecekitermes">Krecekitermes</tp:taxon-name-part><tp:taxon-name-part taxon-name-part-type="species" reg="daironi">daironi</tp:taxon-name-part></tp:taxon-name></italic> sp. nov. <bold>G, H</bold><italic><tp:taxon-name><tp:taxon-name-part taxon-name-part-type="genus" reg="Ourissotermes">Ourissotermes</tp:taxon-name-part><tp:taxon-name-part taxon-name-part-type="species" reg="giblinorum">giblinorum</tp:taxon-name-part></tp:taxon-name></italic> sp. nov.</p></caption><graphic xmlns:xlink="http://www.w3.org/1999/xlink" xlink:href="zookeys-1167-317_article-100001__-g001.jpg" position="float" orientation="portrait" xlink:type="simple" id="oo_867539.jpg"><uri content-type="original_file" xlink:type="simple">https://binary.pensoft.net/fig/867539</uri></graphic></fig><table-wrap id="T1" position="float" orientation="portrait"><label>Table 1.</label><caption><p>Measurements of imagoes (range and mean in mm). L: length; W: width; c = number of colonies; <italic>n</italic> = number of individuals.</p></caption><table id="TID0EWKCI" rules="all"><tbody><tr><th rowspan="1" colspan="1"/><th rowspan="1" colspan="1" style="color: #231f20"><italic><tp:taxon-name><tp:taxon-name-part taxon-name-part-type="genus" reg="Anoplotermes">A.</tp:taxon-name-part><tp:taxon-name-part taxon-name-part-type="species" reg="susanae">susanae</tp:taxon-name-part></tp:taxon-name></italic> ♀ (c = 2, <italic>n</italic> = 3)</th><th rowspan="1" colspan="1" style="color: #231f20"><italic><tp:taxon-name><tp:taxon-name-part taxon-name-part-type="genus" reg="Anoplotermes">A.</tp:taxon-name-part><tp:taxon-name-part taxon-name-part-type="species" reg="susanae">susanae</tp:taxon-name-part></tp:taxon-name></italic> ♂ (c = 1, <italic>n</italic> = 1)</th><th rowspan="1" colspan="1" style="color: #231f20"><italic><tp:taxon-name><tp:taxon-name-part taxon-name-part-type="genus" reg="Hirsutitermes">H.</tp:taxon-name-part><tp:taxon-name-part taxon-name-part-type="species" reg="kanzakii">kanzakii</tp:taxon-name-part></tp:taxon-name></italic> ♂ (c = 1, <italic>n</italic> = 1)</th><th rowspan="1" colspan="1" style="color: #231f20"><italic><tp:taxon-name><tp:taxon-name-part taxon-name-part-type="genus" reg="Krecekitermes">K.</tp:taxon-name-part><tp:taxon-name-part taxon-name-part-type="species" reg="daironi">daironi</tp:taxon-name-part></tp:taxon-name></italic> ♀ (c = 1, <italic>n</italic> = 2)</th><th rowspan="1" colspan="1" style="color: #231f20"><italic><tp:taxon-name><tp:taxon-name-part taxon-name-part-type="genus" reg="Krecekitermes">K.</tp:taxon-name-part><tp:taxon-name-part taxon-name-part-type="species" reg="daironi">daironi</tp:taxon-name-part></tp:taxon-name></italic> ♂ (c = 1, <italic>n</italic> = 1)</th><th rowspan="1" colspan="1" style="color: #231f20"><italic><tp:taxon-name><tp:taxon-name-part taxon-name-part-type="genus" reg="Ourissotermes">O.</tp:taxon-name-part><tp:taxon-name-part taxon-name-part-type="species" reg="giblinorum">giblinorum</tp:taxon-name-part></tp:taxon-name></italic> ♀ (c = 1, <italic>n</italic> = 3)</th><th rowspan="1" colspan="1" style="color: #231f20"><italic><tp:taxon-name><tp:taxon-name-part taxon-name-part-type="genus" reg="Ourissotermes">O.</tp:taxon-name-part><tp:taxon-name-part taxon-name-part-type="species" reg="giblinorum">giblinorum</tp:taxon-name-part></tp:taxon-name></italic> ♂ (c = 1, <italic>n</italic> = 2)</th></tr><tr><td rowspan="1" colspan="1" style="color: #231f20">Head length to lateral base of mandibles</td><td rowspan="1" colspan="1" style="color: #231f20">0.41–0.43 (0.44)</td><td rowspan="1" colspan="1" style="color: #231f20">0.37</td><td rowspan="1" colspan="1" style="color: #231f20">1.10</td><td rowspan="1" colspan="1" style="color: #231f20">0.46–0.48 (0.47)</td><td rowspan="1" colspan="1" style="color: #231f20">0.55</td><td rowspan="1" colspan="1" style="color: #231f20">0.6–0.63 (0.61)</td><td rowspan="1" colspan="1" style="color: #231f20">0.63–0.68 (0.65)</td></tr><tr><td rowspan="1" colspan="1" style="color: #231f20">Maximum head width</td><td rowspan="1" colspan="1" style="color: #231f20">0.42–0.44 (0.43)</td><td rowspan="1" colspan="1" style="color: #231f20">0.42</td><td rowspan="1" colspan="1" style="color: #231f20">1.42</td><td rowspan="1" colspan="1" style="color: #231f20">0.50–0.54 (0.52)</td><td rowspan="1" colspan="1" style="color: #231f20">0.55</td><td rowspan="1" colspan="1" style="color: #231f20">0.78–0.8 (0.79)</td><td rowspan="1" colspan="1" style="color: #231f20">0.73–0.75 (0.74)</td></tr><tr><td rowspan="1" colspan="1" style="color: #231f20">Inter-eye distance</td><td rowspan="1" colspan="1" style="color: #231f20">0.40–0.41 (0.40)</td><td rowspan="1" colspan="1" style="color: #231f20">0.04</td><td rowspan="1" colspan="1" style="color: #231f20">1.27</td><td rowspan="1" colspan="1" style="color: #231f20">0.34–0.37 (0.36)</td><td rowspan="1" colspan="1" style="color: #231f20">0.54</td><td rowspan="1" colspan="1" style="color: #231f20">0.73–0.75 (0.74)</td><td rowspan="1" colspan="1" style="color: #231f20">0.70–0.73 (0.71)</td></tr><tr><td rowspan="1" colspan="1" style="color: #231f20">Max. diameter ocellus</td><td rowspan="1" colspan="1" style="color: #231f20">0.07–0.08 (0.07)</td><td rowspan="1" colspan="1" style="color: #231f20">0.07</td><td rowspan="1" colspan="1" style="color: #231f20">0.15</td><td rowspan="1" colspan="1" style="color: #231f20">0.07–0.08 (0.07)</td><td rowspan="1" colspan="1" style="color: #231f20">0.12</td><td rowspan="1" colspan="1" style="color: #231f20">0.13–0.13 (0.13)</td><td rowspan="1" colspan="1" style="color: #231f20">0.10–0.11 (0.10)</td></tr><tr><td rowspan="1" colspan="1" style="color: #231f20">Min. diameter ocellus</td><td rowspan="1" colspan="1" style="color: #231f20">0.05–0.06 (0.06)</td><td rowspan="1" colspan="1" style="color: #231f20">0.05</td><td rowspan="1" colspan="1" style="color: #231f20">0.10</td><td rowspan="1" colspan="1" style="color: #231f20">0.05–0.05 (0.05)</td><td rowspan="1" colspan="1" style="color: #231f20">0.09</td><td rowspan="1" colspan="1" style="color: #231f20">0.09–0.10 (0.10)</td><td rowspan="1" colspan="1" style="color: #231f20">0.08–0.09 (0.08)</td></tr><tr><td rowspan="1" colspan="1" style="color: #231f20">Max. diameter eye</td><td rowspan="1" colspan="1" style="color: #231f20">0.19–0.20 (0.19)</td><td rowspan="1" colspan="1" style="color: #231f20">0.17</td><td rowspan="1" colspan="1" style="color: #231f20">0.37</td><td rowspan="1" colspan="1" style="color: #231f20">0.19–0.22 (0.21)</td><td rowspan="1" colspan="1" style="color: #231f20">0.25</td><td rowspan="1" colspan="1" style="color: #231f20">0.25–0.28 (0.26)</td><td rowspan="1" colspan="1" style="color: #231f20">0.26–0.28 (0.27)</td></tr><tr><td rowspan="1" colspan="1" style="color: #231f20">Min. diameter eye</td><td rowspan="1" colspan="1" style="color: #231f20">0.15–0.17 (0.16)</td><td rowspan="1" colspan="1" style="color: #231f20">0.15</td><td rowspan="1" colspan="1" style="color: #231f20">0.35</td><td rowspan="1" colspan="1" style="color: #231f20">0.16–0.16 (0.16)</td><td rowspan="1" colspan="1" style="color: #231f20">0.20</td><td rowspan="1" colspan="1" style="color: #231f20">0.23–0.25 (0.24)</td><td rowspan="1" colspan="1" style="color: #231f20">0.23–0.24 (0.23)</td></tr><tr><td rowspan="1" colspan="1" style="color: #231f20">Pronotum length</td><td rowspan="1" colspan="1" style="color: #231f20">0.27–0.30 (0.28)</td><td rowspan="1" colspan="1" style="color: #231f20">0.27</td><td rowspan="1" colspan="1" style="color: #231f20">0.77</td><td rowspan="1" colspan="1" style="color: #231f20">0.34–0.35 (0.34)</td><td rowspan="1" colspan="1" style="color: #231f20">0.37</td><td rowspan="1" colspan="1" style="color: #231f20">0.48–0.50 (0.49)</td><td rowspan="1" colspan="1" style="color: #231f20">0.45–0.48 (0.46)</td></tr><tr><td rowspan="1" colspan="1" style="color: #231f20">Pronotum width</td><td rowspan="1" colspan="1" style="color: #231f20">0.41–0.45 (0.43)</td><td rowspan="1" colspan="1" style="color: #231f20">0.42</td><td rowspan="1" colspan="1" style="color: #231f20">1.35</td><td rowspan="1" colspan="1" style="color: #231f20">0.42–0.43 (0.42)</td><td rowspan="1" colspan="1" style="color: #231f20">0.55</td><td rowspan="1" colspan="1" style="color: #231f20">0.73–0.78 (0.76)</td><td rowspan="1" colspan="1" style="color: #231f20">0.71–0.73 (0.72)</td></tr><tr><td rowspan="1" colspan="1" style="color: #231f20">Hind tibia length</td><td rowspan="1" colspan="1" style="color: #231f20">0.45–0.47 (0.47)</td><td rowspan="1" colspan="1" style="color: #231f20">0.37</td><td rowspan="1" colspan="1" style="color: #231f20">1.725</td><td rowspan="1" colspan="1" style="color: #231f20">0.35–0.40 (0.37)</td><td rowspan="1" colspan="1" style="color: #231f20">0.70</td><td rowspan="1" colspan="1" style="color: #231f20">0.98–1.05 (1.01)</td><td rowspan="1" colspan="1" style="color: #231f20">0.98–1.05 (1.01)</td></tr><tr><td rowspan="1" colspan="1" style="color: #231f20">Fore tibia length</td><td rowspan="1" colspan="1" style="color: #231f20">0.37–0.37 (0.37)</td><td rowspan="1" colspan="1" style="color: #231f20">0.37</td><td rowspan="1" colspan="1" style="color: #231f20">1.325</td><td rowspan="1" colspan="1" style="color: #231f20">0.36–0.38 (0.37)</td><td rowspan="1" colspan="1" style="color: #231f20">0.55</td><td rowspan="1" colspan="1" style="color: #231f20">0.75–0.75 (0.75)</td><td rowspan="1" colspan="1" style="color: #231f20">0.70–0.70 (0.70)</td></tr><tr><td rowspan="1" colspan="1" style="color: #231f20">Fore tibia width</td><td rowspan="1" colspan="1" style="color: #231f20">0.06–0.07 (0.07)</td><td rowspan="1" colspan="1" style="color: #231f20">0.07</td><td rowspan="1" colspan="1" style="color: #231f20">0.19</td><td rowspan="1" colspan="1" style="color: #231f20">0.07–0.07 (0.07)</td><td rowspan="1" colspan="1" style="color: #231f20">0.12</td><td rowspan="1" colspan="1" style="color: #231f20">0.13–0.13 (0.13)</td><td rowspan="1" colspan="1" style="color: #231f20">0.13–0.13 (0.13)</td></tr><tr><td rowspan="1" colspan="1" style="color: #231f20">Fore tibia W/L ratio</td><td rowspan="1" colspan="1" style="color: #231f20">0.17–0.20 (0.19)</td><td rowspan="1" colspan="1" style="color: #231f20">0.20</td><td rowspan="1" colspan="1" style="color: #231f20">0.14</td><td rowspan="1" colspan="1" style="color: #231f20">0.19–0.19 (0.19)</td><td rowspan="1" colspan="1" style="color: #231f20">0.23</td><td rowspan="1" colspan="1" style="color: #231f20">0.173–0.173 (0.17)</td><td rowspan="1" colspan="1" style="color: #231f20">0.185–0.185 (0.18)</td></tr></tbody></table></table-wrap><fig id="F2" position="float" orientation="portrait"><object-id xmlns:xlink="http://www.w3.org/1999/xlink" content-type="doi" xlink:type="simple">10.3897/zookeys.1167.100001.figure2</object-id><object-id xmlns:xlink="http://www.w3.org/1999/xlink" content-type="arpha" xlink:type="simple">8E4B5837-5D32-5B8A-BC71-91F71E564DE6</object-id><label>Figure 2.</label><caption><p>Head capsule of workers <bold>A, B</bold><italic><tp:taxon-name><tp:taxon-name-part taxon-name-part-type="genus" reg="Anoplotermes">Anoplotermes</tp:taxon-name-part><tp:taxon-name-part taxon-name-part-type="species" reg="susanae">susanae</tp:taxon-name-part></tp:taxon-name></italic> sp. nov. <bold>C, D</bold><italic><tp:taxon-name><tp:taxon-name-part taxon-name-part-type="genus" reg="Hirsutitermes">Hirsutitermes</tp:taxon-name-part><tp:taxon-name-part taxon-name-part-type="species" reg="kanzakii">kanzakii</tp:taxon-name-part></tp:taxon-name></italic> sp. nov. <bold>E, F</bold><italic><tp:taxon-name><tp:taxon-name-part taxon-name-part-type="genus" reg="Krecekitermes">Krecekitermes</tp:taxon-name-part><tp:taxon-name-part taxon-name-part-type="species" reg="daironi">daironi</tp:taxon-name-part></tp:taxon-name></italic> sp. nov.</p></caption><graphic xmlns:xlink="http://www.w3.org/1999/xlink" xlink:href="zookeys-1167-317_article-100001__-g002.jpg" position="float" orientation="portrait" xlink:type="simple" id="oo_867540.jpg"><uri content-type="original_file" xlink:type="simple">https://binary.pensoft.net/fig/867540</uri></graphic></fig><table-wrap id="T2" position="float" orientation="portrait"><label>Table 2.</label><caption><p>Measurements of workers (range and mean in mm). <abbrev xmlns:xlink="http://www.w3.org/1999/xlink" xlink:title="length of head to lateral base of mandibles" id="ABBRID0EFEAG" xlink:type="simple">LH bm</abbrev>: length of head to lateral base of mandibles; <abbrev xmlns:xlink="http://www.w3.org/1999/xlink" xlink:title="maximum width of head" id="ABBRID0EJEAG" xlink:type="simple">WH max</abbrev>: maximum width of head; <abbrev xmlns:xlink="http://www.w3.org/1999/xlink" xlink:title="length of hind tibia" id="ABBRID0ENEAG" xlink:type="simple">LHT</abbrev>: length of hind tibia; <abbrev xmlns:xlink="http://www.w3.org/1999/xlink" xlink:title="length of protibia" id="ABBRID0EREAG" xlink:type="simple">LPT</abbrev>: length of protibia; <abbrev xmlns:xlink="http://www.w3.org/1999/xlink" xlink:title="width of protibia" id="ABBRID0EVEAG" xlink:type="simple">WPT</abbrev>: width of protibia; <abbrev xmlns:xlink="http://www.w3.org/1999/xlink" xlink:title="ratio WL of protibia" id="ABBRID0EZEAG" xlink:type="simple">RPT</abbrev>: ratio WL of protibia. c = number of colonies; <italic>n</italic> = number of individuals.</p></caption><table id="TID0E26CI" rules="all"><tbody><tr><th rowspan="1" colspan="1" style="color: #231f20">Species</th><th rowspan="1" colspan="1" style="color: #231f20">
                      <abbrev xmlns:xlink="http://www.w3.org/1999/xlink" xlink:title="length of head to lateral base of mandibles" id="ABBRID0ENFAG" xlink:type="simple">LH bm</abbrev>
                    </th><th rowspan="1" colspan="1" style="color: #231f20">
                      <abbrev xmlns:xlink="http://www.w3.org/1999/xlink" xlink:title="maximum width of head" id="ABBRID0EWFAG" xlink:type="simple">WH max</abbrev>
                    </th><th rowspan="1" colspan="1" style="color: #231f20">
                      <abbrev xmlns:xlink="http://www.w3.org/1999/xlink" xlink:title="length of hind tibia" id="ABBRID0E6FAG" xlink:type="simple">LHT</abbrev>
                    </th><th rowspan="1" colspan="1" style="color: #231f20">
                      <abbrev xmlns:xlink="http://www.w3.org/1999/xlink" xlink:title="length of protibia" id="ABBRID0EIGAG" xlink:type="simple">LPT</abbrev>
                    </th><th rowspan="1" colspan="1" style="color: #231f20">
                      <abbrev xmlns:xlink="http://www.w3.org/1999/xlink" xlink:title="width of protibia" id="ABBRID0ERGAG" xlink:type="simple">WPT</abbrev>
                    </th><th rowspan="1" colspan="1" style="color: #231f20">
                      <abbrev xmlns:xlink="http://www.w3.org/1999/xlink" xlink:title="ratio WL of protibia" id="ABBRID0E1GAG" xlink:type="simple">RPT</abbrev>
                    </th></tr><tr><td rowspan="1" colspan="1" style="color: #231f20"><italic><tp:taxon-name><tp:taxon-name-part taxon-name-part-type="genus" reg="Anoplotermes">Anoplotermes</tp:taxon-name-part><tp:taxon-name-part taxon-name-part-type="species" reg="susanae">susanae</tp:taxon-name-part></tp:taxon-name></italic> (c = 3, <italic>n</italic> = 10)</td><td rowspan="1" colspan="1" style="color: #231f20">0.26–0.41 (0.35)</td><td rowspan="1" colspan="1" style="color: #231f20">0.43–0.60 (0.50)</td><td rowspan="1" colspan="1" style="color: #231f20">0.30–0.46 (0.36)</td><td rowspan="1" colspan="1" style="color: #231f20">0.29–0.40 (0.33)</td><td rowspan="1" colspan="1" style="color: #231f20">0.09–0.14 (0.10)</td><td rowspan="1" colspan="1" style="color: #231f20">0.22–0.38 (0.32)</td></tr><tr><td rowspan="1" colspan="1" style="color: #231f20"><italic><tp:taxon-name><tp:taxon-name-part taxon-name-part-type="genus" reg="Hirsutitermes">Hirsutitermes</tp:taxon-name-part><tp:taxon-name-part taxon-name-part-type="species" reg="kanzakii">kanzakii</tp:taxon-name-part></tp:taxon-name></italic> (c = 8, <italic>n</italic> = 21)</td><td rowspan="1" colspan="1" style="color: #231f20">0.53–1.40 (0.83)</td><td rowspan="1" colspan="1" style="color: #231f20">0.90–1.28 (1.13)</td><td rowspan="1" colspan="1" style="color: #231f20">0.61–1.28 (0.91)</td><td rowspan="1" colspan="1" style="color: #231f20">0.68–1.05 (0.85)</td><td rowspan="1" colspan="1" style="color: #231f20">0.16–0.29 (0.22)</td><td rowspan="1" colspan="1" style="color: #231f20">0.20–0.31 (0.25)</td></tr><tr><td rowspan="1" colspan="1" style="color: #231f20"><italic><tp:taxon-name><tp:taxon-name-part taxon-name-part-type="genus" reg="Krecekitermes">Krecekitermes</tp:taxon-name-part><tp:taxon-name-part taxon-name-part-type="species" reg="daironi">daironi</tp:taxon-name-part></tp:taxon-name></italic> (c = 10, <italic>n</italic> = 35)</td><td rowspan="1" colspan="1" style="color: #231f20">0.26–0.55 (0.40)</td><td rowspan="1" colspan="1" style="color: #231f20">0.57–0.63 (0.61)</td><td rowspan="1" colspan="1" style="color: #231f20">0.32–0.47 (0.40)</td><td rowspan="1" colspan="1" style="color: #231f20">0.35–0.42 (0.39)</td><td rowspan="1" colspan="1" style="color: #231f20">0.10–0.12 (0.11)</td><td rowspan="1" colspan="1" style="color: #231f20">0.24–0.33 (0.29)</td></tr><tr><td rowspan="1" colspan="1" style="color: #231f20"><italic><tp:taxon-name><tp:taxon-name-part taxon-name-part-type="genus" reg="Mangolditermes">Mangolditermes</tp:taxon-name-part><tp:taxon-name-part taxon-name-part-type="species" reg="curveileum">curveileum</tp:taxon-name-part></tp:taxon-name></italic> (c = 9, <italic>n</italic> = 56)</td><td rowspan="1" colspan="1" style="color: #231f20">0.73–0.99 (0.82)</td><td rowspan="1" colspan="1" style="color: #231f20">0.75–1.40 (1.13)</td><td rowspan="1" colspan="1" style="color: #231f20">0.45–1.05 (0.76)</td><td rowspan="1" colspan="1" style="color: #231f20">0.4–0.91 (0.68)</td><td rowspan="1" colspan="1" style="color: #231f20">0.12–0.27 (0.21)</td><td rowspan="1" colspan="1" style="color: #231f20">0.25–0.41 (0.32)</td></tr><tr><td rowspan="1" colspan="1" style="color: #231f20"><italic><tp:taxon-name><tp:taxon-name-part taxon-name-part-type="genus" reg="Ourissotermes">Ourissotermes</tp:taxon-name-part><tp:taxon-name-part taxon-name-part-type="species" reg="giblinorum">giblinorum</tp:taxon-name-part></tp:taxon-name></italic> (c = 3, <italic>n</italic> = 10)</td><td rowspan="1" colspan="1" style="color: #231f20">0.58–0.70 (0.64)</td><td rowspan="1" colspan="1" style="color: #231f20">0.70–0.80 (0.76)</td><td rowspan="1" colspan="1" style="color: #231f20">0.42–0.80 (0.69)</td><td rowspan="1" colspan="1" style="color: #231f20">0.48–0.65 (0.60)</td><td rowspan="1" colspan="1" style="color: #231f20">0.17–0.23 (0.19)</td><td rowspan="1" colspan="1" style="color: #231f20">0.28–0.37 (0.32)</td></tr></tbody></table></table-wrap><fig id="F5" position="float" orientation="portrait"><object-id xmlns:xlink="http://www.w3.org/1999/xlink" content-type="doi" xlink:type="simple">10.3897/zookeys.1167.100001.figure5</object-id><object-id xmlns:xlink="http://www.w3.org/1999/xlink" content-type="arpha" xlink:type="simple">4A222F1E-BB35-59B1-B61B-93AE35C60B91</object-id><label>Figure 5.</label><caption><p>Mandibles of workers <bold>A</bold><italic><tp:taxon-name><tp:taxon-name-part taxon-name-part-type="genus" reg="Anoplotermes">Anoplotermes</tp:taxon-name-part><tp:taxon-name-part taxon-name-part-type="species" reg="susanae">susanae</tp:taxon-name-part></tp:taxon-name></italic> sp. nov. B <italic><tp:taxon-name><tp:taxon-name-part taxon-name-part-type="genus" reg="Hirsutitermes">Hirsutitermes</tp:taxon-name-part><tp:taxon-name-part taxon-name-part-type="species" reg="kanzakii">kanzakii</tp:taxon-name-part></tp:taxon-name></italic> sp. nov. <bold>C</bold><italic><tp:taxon-name><tp:taxon-name-part taxon-name-part-type="genus" reg="Krecekitermes">Krecekitermes</tp:taxon-name-part><tp:taxon-name-part taxon-name-part-type="species" reg="daironi">daironi</tp:taxon-name-part></tp:taxon-name></italic> sp. nov. <bold>D</bold><italic><tp:taxon-name><tp:taxon-name-part taxon-name-part-type="genus" reg="Mangolditermes">Mangolditermes</tp:taxon-name-part><tp:taxon-name-part taxon-name-part-type="species" reg="curveileum">curveileum</tp:taxon-name-part></tp:taxon-name></italic> sp. nov. <bold>E</bold>, <italic><tp:taxon-name><tp:taxon-name-part taxon-name-part-type="genus" reg="Ourissotermes">Ourissotermes</tp:taxon-name-part><tp:taxon-name-part taxon-name-part-type="species" reg="giblinorum">giblinorum</tp:taxon-name-part></tp:taxon-name></italic> sp.nov. Arrow indicates the molar process.</p></caption><graphic xmlns:xlink="http://www.w3.org/1999/xlink" xlink:href="zookeys-1167-317_article-100001__-g005.jpg" position="float" orientation="portrait" xlink:type="simple" id="oo_867543.jpg"><uri content-type="original_file" xlink:type="simple">https://binary.pensoft.net/fig/867543</uri></graphic></fig><fig id="F6" position="float" orientation="portrait"><object-id xmlns:xlink="http://www.w3.org/1999/xlink" content-type="doi" xlink:type="simple">10.3897/zookeys.1167.100001.figure6</object-id><object-id xmlns:xlink="http://www.w3.org/1999/xlink" content-type="arpha" xlink:type="simple">1CA891ED-72D9-574C-9EF7-64520CD596C9</object-id><label>Figure 6.</label><caption><p>Worker digestive tracts. From left to right: ventral, right, dorsal, and left views <bold>A</bold><italic><tp:taxon-name><tp:taxon-name-part taxon-name-part-type="genus" reg="Anoplotermes">Anoplotermes</tp:taxon-name-part><tp:taxon-name-part taxon-name-part-type="species" reg="susanae">susanae</tp:taxon-name-part></tp:taxon-name></italic> sp. nov. <bold>B</bold><italic><tp:taxon-name><tp:taxon-name-part taxon-name-part-type="genus" reg="Hirsutitermes">Hirsutitermes</tp:taxon-name-part><tp:taxon-name-part taxon-name-part-type="species" reg="kanzakii">kanzakii</tp:taxon-name-part></tp:taxon-name></italic> sp. nov. <bold>C</bold><italic><tp:taxon-name><tp:taxon-name-part taxon-name-part-type="genus" reg="Krecekitermes">Krecekitermes</tp:taxon-name-part><tp:taxon-name-part taxon-name-part-type="species" reg="daironi">daironi</tp:taxon-name-part></tp:taxon-name></italic> sp. nov. Abbreviations: C = crop, DO = Dehiscent organ, <abbrev xmlns:xlink="http://www.w3.org/1999/xlink" xlink:title="mixed segment" id="ABBRID0E2SBI" xlink:type="simple">MS</abbrev> = mesenteron, MT = mesenteric tongue (mixed segment), P1 = ileum, <abbrev xmlns:xlink="http://www.w3.org/1999/xlink" xlink:title="Enteric valve seating" id="ABBRID0E6SBI" xlink:type="simple">EVS</abbrev> = enteric valve seating, <abbrev xmlns:xlink="http://www.w3.org/1999/xlink" xlink:title="paunch" id="ABBRID0EDTBI" xlink:type="simple">P3</abbrev> and P3b = paunch, P4 = colon, P5 = rectum.</p></caption><graphic xmlns:xlink="http://www.w3.org/1999/xlink" xlink:href="zookeys-1167-317_article-100001__-g006.jpg" position="float" orientation="portrait" xlink:type="simple" id="oo_867544.jpg"><uri content-type="original_file" xlink:type="simple">https://binary.pensoft.net/fig/867544</uri></graphic></fig><fig id="F12" position="float" orientation="portrait"><object-id xmlns:xlink="http://www.w3.org/1999/xlink" content-type="doi" xlink:type="simple">10.3897/zookeys.1167.100001.figure12</object-id><object-id xmlns:xlink="http://www.w3.org/1999/xlink" content-type="arpha" xlink:type="simple">373A846E-88AB-5A53-A542-63BBBF2162C9</object-id><label>Figure 12.</label><caption><p>Bayesian phylogenetic tree of the New World <tp:taxon-name><tp:taxon-name-part taxon-name-part-type="subfamily">Apicotermitinae</tp:taxon-name-part></tp:taxon-name> using the complete mitogenome. New taxa are highlighted, and outgroups are not shown. Branch support is posterior probability.</p></caption><graphic xmlns:xlink="http://www.w3.org/1999/xlink" xlink:href="zookeys-1167-317_article-100001__-g011.jpg" position="float" orientation="portrait" xlink:type="simple" id="oo_867549.jpg"><uri content-type="original_file" xlink:type="simple">https://binary.pensoft.net/fig/867549</uri></graphic></fig><supplementary-material xmlns:xlink="http://www.w3.org/1999/xlink" id="S2" position="float" orientation="portrait" xlink:type="simple"><object-id content-type="doi" xlink:type="simple">10.3897/zookeys.1167.100001.suppl2</object-id><object-id content-type="zenodo_dep_id" xlink:type="simple">8076869</object-id><object-id content-type="arpha" xlink:type="simple">06CE6B9C-B1F7-5E8D-BBD2-7F1A38594138</object-id><label>Supplementary material 2</label><caption><p>Maximum Likelihood phylogenetic tree of the New World <tp:taxon-name><tp:taxon-name-part taxon-name-part-type="subfamily">Apicotermitinae</tp:taxon-name-part></tp:taxon-name> using the complete mitogenome</p></caption><statement content-type="dataType"><label>Data type</label><p>figure (word document)</p></statement><media xlink:href="zookeys-1167-317_article-100001__-s002.docx" mimetype="application" mime-subtype="vnd.openxmlformats-officedocument.wordprocessingml.document" position="float" orientation="portrait" xlink:type="simple" id="oo_867552.docx"><uri content-type="original_file" xlink:type="simple">https://binary.pensoft.net/file/867552</uri></media><permissions><license xlink:type="simple"><license-p>This dataset is made available under the Open Database License (http://opendatacommons.org/licenses/odbl/1.0/). The Open Database License (ODbL) is a license agreement intended to allow users to freely share, modify, and use this Dataset while maintaining this same freedom for others, provided that the original source and author(s) are credited.</license-p></license></permissions><attrib specific-use="authors">Tiago F. Carrijo, Daniel Castro, Menglin Wang, Joice P. Constantini, Thomas Bourguignon, Eliana M. Cancello, Yves Roisin, Rudolf H. Scheffrahn</attrib></supplementary-material></tp:treatment-sec></tp:taxon-treatment>
