# Supplementary material for: ﻿Diminishing the taxonomic gap in the neotropical soldierless termites: descriptions of four new genera and a new Anoplotermes species (Isoptera, Termitidae, Apicotermitinae)
Source: Zookeys. 2023 Jun 22;1167:317–52. doi: 10.3897/zookeys.1167.100001 (PMC10311428; doi:10.3897/zookeys.1167.100001)
Supplement: XML Treatment for Krecekitermes daironi [file zookeys.1167.100001-treatment5.xml]

<!DOCTYPE tp:taxon-treatment
  PUBLIC "-//TaxonX//DTD Taxonomic Treatment Publishing DTD v0 20100105//EN" "tax-treatment-NSO.dtd">
<tp:taxon-treatment xmlns:tp="http://www.plazi.org/taxpub"><tp:treatment-meta><kwd-group><label>Taxon classification</label><kwd>
                <named-content content-type="kingdom">Animalia</named-content>
              </kwd><kwd>
                <named-content content-type="order">Isoptera</named-content>
              </kwd><kwd>
                <named-content content-type="family">Termitidae</named-content>
              </kwd></kwd-group><mixed-citation publication-type="journal"><person-group><name><surname>Carrijo</surname><given-names>Tiago F.</given-names></name><name><surname>Castro</surname><given-names>Daniel</given-names></name><name><surname>Wang</surname><given-names>Menglin</given-names></name><name><surname>Constantini</surname><given-names>Joice P.</given-names></name><name><surname>Bourguignon</surname><given-names>Thomas</given-names></name><name><surname>Cancello</surname><given-names>Eliana M.</given-names></name><name><surname>Roisin</surname><given-names>Yves</given-names></name><name><surname>Scheffrahn</surname><given-names>Rudolf H.</given-names></name></person-group><article-title>﻿Diminishing the taxonomic gap in the neotropical soldierless termites: descriptions of four new genera and a new <italic><tp:taxon-name><tp:taxon-name-part taxon-name-part-type="genus" reg="Anoplotermes">Anoplotermes</tp:taxon-name-part></tp:taxon-name></italic> species (<tp:taxon-name><tp:taxon-name-part taxon-name-part-type="order">Isoptera</tp:taxon-name-part></tp:taxon-name>, <tp:taxon-name><tp:taxon-name-part taxon-name-part-type="family">Termitidae</tp:taxon-name-part></tp:taxon-name>, <tp:taxon-name><tp:taxon-name-part taxon-name-part-type="subfamily">Apicotermitinae</tp:taxon-name-part></tp:taxon-name>)</article-title><source>Zookeys</source><day>22</day><month>06</month><year>2023</year><volume>1167</volume><fpage>317</fpage><lpage>352</lpage><pub-id pub-id-type="doi">10.3897/zookeys.1167.100001</pub-id></mixed-citation></tp:treatment-meta><tp:nomenclature><label>﻿</label><tp:taxon-name>
              <object-id xmlns:xlink="http://www.w3.org/1999/xlink" content-type="arpha" xlink:type="simple">9AF682AF-135A-5583-957D-C302B1DDACFD</object-id>
              <tp:taxon-name-part taxon-name-part-type="genus" reg="Krecekitermes">Krecekitermes</tp:taxon-name-part>
              <tp:taxon-name-part taxon-name-part-type="species" reg="daironi">daironi</tp:taxon-name-part>
              <object-id xmlns:xlink="http://www.w3.org/1999/xlink" content-type="zoobank" xlink:type="simple">https://zoobank.org/7E2B2BA3-10C0-4092-AD88-495CF79E2493</object-id>
            </tp:taxon-name><tp:taxon-authority>Scheffrahn, Carrijo &amp; Castro</tp:taxon-authority><tp:taxon-status xmlns:xlink="http://www.w3.org/1999/xlink" xlink:type="simple">sp. nov.</tp:taxon-status></tp:nomenclature><tp:treatment-sec sec-type="material" id="SECID0ECUBG"><title>Material examined.</title><p><bold><italic>Holotype</italic>.</bold> Worker from lot <named-content xmlns:xlink="http://www.w3.org/1999/xlink" content-type="dwc:institutional_code" xlink:title="Museu de Zoologia da Universidade de São Paulo, São Paulo, Brazil" xlink:href="http://grbio.org/institution/museu-de-zoologia-da-universidade-de-sao-paulo" xlink:type="simple">MZUSP</named-content> 17407** (in a separate vial with the remaining sample).</p></tp:treatment-sec><tp:treatment-sec sec-type="type locality" id="SECID0EVUBG"><title>Type locality.</title><p>Brazil. Rondônia, Porto Velho, Mutum-Paraná, -9.4513, -64.8439.</p></tp:treatment-sec><tp:treatment-sec sec-type="Type repository" id="SECID0E1UBG"><title>Type repository.</title><p><named-content xmlns:xlink="http://www.w3.org/1999/xlink" content-type="dwc:institutional_code" xlink:title="Museu de Zoologia da Universidade de São Paulo, São Paulo, Brazil" xlink:href="http://grbio.org/institution/museu-de-zoologia-da-universidade-de-sao-paulo" xlink:type="simple">MZUSP</named-content>.</p><p><bold><italic>Paratypes</italic>.</bold> Bolivia. Cochabamba, Chapare, Villa Tunari, (<named-content xmlns:xlink="http://www.w3.org/1999/xlink" content-type="dwc:verbatimCoordinates" xlink:type="simple"><named-content content-type="geo-json" specific-use="{&#34;type&#34;:&#34;Point&#34;,&#34;coordinates&#34;:[-65.210000,-16.970400]}" id="NCID0ESVBG" xlink:type="simple">-16.9704, -65.2100</named-content></named-content>), 26.MAY.2013, 247 m, TF Carrijo, JA Chase, R Constantino, JR Mangold, A Mullins, J Křeček, S. Kuswanto, T Nishimura, and RH Scheffrahn coll. (<named-content xmlns:xlink="http://www.w3.org/1999/xlink" content-type="dwc:institutional_code" xlink:title="University of Florida Termite Collection at Fort Lauderdale Research and Education Center, Davie, Florida, United States" xlink:href="http://grbio.org/institution/university-florida" xlink:type="simple">UFTC</named-content> BO84); (<named-content xmlns:xlink="http://www.w3.org/1999/xlink" content-type="dwc:verbatimCoordinates" xlink:type="simple"><named-content content-type="geo-json" specific-use="{&#34;type&#34;:&#34;Point&#34;,&#34;coordinates&#34;:[-65.435600,-17.002400]}" id="NCID0ECWBG" xlink:type="simple">-17.0024, -65.4356</named-content></named-content>), 26.MAY.2013, 332 m, TF Carrijo, JA Chase, R Constantino, JR Mangold, A Mullins, J Křeček, S. Kuswanto, T Nishimura, and RH Scheffrahn coll. (<named-content xmlns:xlink="http://www.w3.org/1999/xlink" content-type="dwc:institutional_code" xlink:title="University of Florida Termite Collection at Fort Lauderdale Research and Education Center, Davie, Florida, United States" xlink:href="http://grbio.org/institution/university-florida" xlink:type="simple">UFTC</named-content> BO116, BO119). Brazil. Rondônia, Porto Velho, Abunã, (<named-content xmlns:xlink="http://www.w3.org/1999/xlink" content-type="dwc:verbatimCoordinates" xlink:type="simple"><named-content content-type="geo-json" specific-use="{&#34;type&#34;:&#34;Point&#34;,&#34;coordinates&#34;:[-65.337100,-9.596500]}" id="NCID0ESWBG" xlink:type="simple">-9.5965, -65.3371</named-content></named-content>), 15.MAY.2010, 99 m, TF Carrijo and MM Rocha coll. (<named-content xmlns:xlink="http://www.w3.org/1999/xlink" content-type="dwc:institutional_code" xlink:title="Museu de Zoologia da Universidade de São Paulo, São Paulo, Brazil" xlink:href="http://grbio.org/institution/museu-de-zoologia-da-universidade-de-sao-paulo" xlink:type="simple">MZUSP</named-content> 17377); (<named-content xmlns:xlink="http://www.w3.org/1999/xlink" content-type="dwc:verbatimCoordinates" xlink:type="simple"><named-content content-type="geo-json" specific-use="{&#34;type&#34;:&#34;Point&#34;,&#34;coordinates&#34;:[-65.446200,-9.642200]}" id="NCID0ECXBG" xlink:type="simple">-9.6422, -65.4462</named-content></named-content>), 10.MAR.2010, 103 m, TF Carrijo and RG Santos coll. (<named-content xmlns:xlink="http://www.w3.org/1999/xlink" content-type="dwc:institutional_code" xlink:title="Museu de Zoologia da Universidade de São Paulo, São Paulo, Brazil" xlink:href="http://grbio.org/institution/museu-de-zoologia-da-universidade-de-sao-paulo" xlink:type="simple">MZUSP</named-content> 13061); Porto Velho, Jaci Paraná, (<named-content xmlns:xlink="http://www.w3.org/1999/xlink" content-type="dwc:verbatimCoordinates" xlink:type="simple"><named-content content-type="geo-json" specific-use="{&#34;type&#34;:&#34;Point&#34;,&#34;coordinates&#34;:[-64.621100,-9.162700]}" id="NCID0ESXBG" xlink:type="simple">-9.1627, -64.6211</named-content></named-content>), 14.SEP.2010, 97 m, TF Carrijo and RG Santos coll. (<named-content xmlns:xlink="http://www.w3.org/1999/xlink" content-type="dwc:institutional_code" xlink:title="Museu de Zoologia da Universidade de São Paulo, São Paulo, Brazil" xlink:href="http://grbio.org/institution/museu-de-zoologia-da-universidade-de-sao-paulo" xlink:type="simple">MZUSP</named-content> 17411); (<named-content xmlns:xlink="http://www.w3.org/1999/xlink" content-type="dwc:verbatimCoordinates" xlink:type="simple"><named-content content-type="geo-json" specific-use="{&#34;type&#34;:&#34;Point&#34;,&#34;coordinates&#34;:[-64.630700,-9.146600]}" id="NCID0ECYBG" xlink:type="simple">-9.1466, -64.6307</named-content></named-content>), 14.SEP.2010, 104 m, TF Carrijo and RG Santos coll. (<named-content xmlns:xlink="http://www.w3.org/1999/xlink" content-type="dwc:institutional_code" xlink:title="Museu de Zoologia da Universidade de São Paulo, São Paulo, Brazil" xlink:href="http://grbio.org/institution/museu-de-zoologia-da-universidade-de-sao-paulo" xlink:type="simple">MZUSP</named-content> 18812); 30.MAR.2011, 104 m, RG Santos and CY Mandai coll. (<named-content xmlns:xlink="http://www.w3.org/1999/xlink" content-type="dwc:institutional_code" xlink:title="Museu de Zoologia da Universidade de São Paulo, São Paulo, Brazil" xlink:href="http://grbio.org/institution/museu-de-zoologia-da-universidade-de-sao-paulo" xlink:type="simple">MZUSP</named-content> 18893); Porto Velho, Mutum-Paraná, (<named-content xmlns:xlink="http://www.w3.org/1999/xlink" content-type="dwc:verbatimCoordinates" xlink:type="simple"><named-content content-type="geo-json" specific-use="{&#34;type&#34;:&#34;Point&#34;,&#34;coordinates&#34;:[-64.786300,-9.440100]}" id="NCID0E1YBG" xlink:type="simple">-9.4401, -64.7863</named-content></named-content>), 27.FEB.2010, 101 m, TF Carrijo and RG Santos coll. (<named-content xmlns:xlink="http://www.w3.org/1999/xlink" content-type="dwc:institutional_code" xlink:title="Museu de Zoologia da Universidade de São Paulo, São Paulo, Brazil" xlink:href="http://grbio.org/institution/museu-de-zoologia-da-universidade-de-sao-paulo" xlink:type="simple">MZUSP</named-content> 13193); 10.SEP.2010, 101 m, MM Rocha and VTC Mercado coll. (<named-content xmlns:xlink="http://www.w3.org/1999/xlink" content-type="dwc:institutional_code" xlink:title="Museu de Zoologia da Universidade de São Paulo, São Paulo, Brazil" xlink:href="http://grbio.org/institution/museu-de-zoologia-da-universidade-de-sao-paulo" xlink:type="simple">MZUSP</named-content> 17397); (<named-content xmlns:xlink="http://www.w3.org/1999/xlink" content-type="dwc:verbatimCoordinates" xlink:type="simple"><named-content content-type="geo-json" specific-use="{&#34;type&#34;:&#34;Point&#34;,&#34;coordinates&#34;:[-64.843900,-9.451300]}" id="NCID0ESZBG" xlink:type="simple">-9.4513, -64.8439</named-content></named-content>), 30.MAR.2010, 112 m, MM Rocha and RG Santos coll. (<named-content xmlns:xlink="http://www.w3.org/1999/xlink" content-type="dwc:institutional_code" xlink:title="Museu de Zoologia da Universidade de São Paulo, São Paulo, Brazil" xlink:href="http://grbio.org/institution/museu-de-zoologia-da-universidade-de-sao-paulo" xlink:type="simple">MZUSP</named-content> 17407**, 17408); (<named-content xmlns:xlink="http://www.w3.org/1999/xlink" content-type="dwc:verbatimCoordinates" xlink:type="simple"><named-content content-type="geo-json" specific-use="{&#34;type&#34;:&#34;Point&#34;,&#34;coordinates&#34;:[-64.794600,-9.442800]}" id="NCID0EC1BG" xlink:type="simple">-9.4428, -64.7946</named-content></named-content>), 28.FEB.2010, 98 m, TF Carrijo and RG Santos coll. (<named-content xmlns:xlink="http://www.w3.org/1999/xlink" content-type="dwc:institutional_code" xlink:title="Museu de Zoologia da Universidade de São Paulo, São Paulo, Brazil" xlink:href="http://grbio.org/institution/museu-de-zoologia-da-universidade-de-sao-paulo" xlink:type="simple">MZUSP</named-content> 13190); (<named-content xmlns:xlink="http://www.w3.org/1999/xlink" content-type="dwc:verbatimCoordinates" xlink:type="simple"><named-content content-type="geo-json" specific-use="{&#34;type&#34;:&#34;Point&#34;,&#34;coordinates&#34;:[-65.056700,-9.610000]}" id="NCID0ES1BG" xlink:type="simple">-9.61, -65.0567</named-content></named-content>), 4.MAR.2010, 102 m, TF Carrijo and RG Santos coll. (<named-content xmlns:xlink="http://www.w3.org/1999/xlink" content-type="dwc:institutional_code" xlink:title="Museu de Zoologia da Universidade de São Paulo, São Paulo, Brazil" xlink:href="http://grbio.org/institution/museu-de-zoologia-da-universidade-de-sao-paulo" xlink:type="simple">MZUSP</named-content> 13214); (<named-content xmlns:xlink="http://www.w3.org/1999/xlink" content-type="dwc:verbatimCoordinates" xlink:type="simple"><named-content content-type="geo-json" specific-use="{&#34;type&#34;:&#34;Point&#34;,&#34;coordinates&#34;:[-65.045800,-9.606900]}" id="NCID0EC2BG" xlink:type="simple">-9.6069, -65.0458</named-content></named-content>), 10.JAN.2011, 102 m, MM Rocha and LP Prado coll. (<named-content xmlns:xlink="http://www.w3.org/1999/xlink" content-type="dwc:institutional_code" xlink:title="Museu de Zoologia da Universidade de São Paulo, São Paulo, Brazil" xlink:href="http://grbio.org/institution/museu-de-zoologia-da-universidade-de-sao-paulo" xlink:type="simple">MZUSP</named-content> 17400); (<named-content xmlns:xlink="http://www.w3.org/1999/xlink" content-type="dwc:verbatimCoordinates" xlink:type="simple"><named-content content-type="geo-json" specific-use="{&#34;type&#34;:&#34;Point&#34;,&#34;coordinates&#34;:[-65.053600,-9.585800]}" id="NCID0ES2BG" xlink:type="simple">-9.5858, -65.0536</named-content></named-content>), 26.JUN.2010, 206 m, TF Carrijo and SP Rosa coll. (<named-content xmlns:xlink="http://www.w3.org/1999/xlink" content-type="dwc:institutional_code" xlink:title="Museu de Zoologia da Universidade de São Paulo, São Paulo, Brazil" xlink:href="http://grbio.org/institution/museu-de-zoologia-da-universidade-de-sao-paulo" xlink:type="simple">MZUSP</named-content> 17483**); 1.JAN.2011, 206 m, VTC Mercado and RS Probst coll. (<named-content xmlns:xlink="http://www.w3.org/1999/xlink" content-type="dwc:institutional_code" xlink:title="Museu de Zoologia da Universidade de São Paulo, São Paulo, Brazil" xlink:href="http://grbio.org/institution/museu-de-zoologia-da-universidade-de-sao-paulo" xlink:type="simple">MZUSP</named-content> 18128); (<named-content xmlns:xlink="http://www.w3.org/1999/xlink" content-type="dwc:verbatimCoordinates" xlink:type="simple"><named-content content-type="geo-json" specific-use="{&#34;type&#34;:&#34;Point&#34;,&#34;coordinates&#34;:[-65.057900,-9.579100]}" id="NCID0EK3BG" xlink:type="simple">-9.5791, -65.0579</named-content></named-content>), 3.APR.2011, 136 m, VTC Mercado and RS Probst coll. (<named-content xmlns:xlink="http://www.w3.org/1999/xlink" content-type="dwc:institutional_code" xlink:title="Museu de Zoologia da Universidade de São Paulo, São Paulo, Brazil" xlink:href="http://grbio.org/institution/museu-de-zoologia-da-universidade-de-sao-paulo" xlink:type="simple">MZUSP</named-content> 17402, 17403). Colombia. Amazonas, Puerto Nariño, (<named-content xmlns:xlink="http://www.w3.org/1999/xlink" content-type="dwc:verbatimCoordinates" xlink:type="simple"><named-content content-type="geo-json" specific-use="{&#34;type&#34;:&#34;Point&#34;,&#34;coordinates&#34;:[-70.349200,-3.767500]}" id="NCID0E13BG" xlink:type="simple">-3.7675, -70.3492</named-content></named-content>), 17.JUL.2018, 95 m, JA Chase coll. (<abbrev xmlns:xlink="http://www.w3.org/1999/xlink" content-type="institution" xlink:title="Colección de Artrópodos Terrestres de la Amazonía Colombiana of the SINCHI Institute" id="ABBRID0E63BG" xlink:type="simple">CATAC</abbrev>-3393). Caquetá, Belén de los Andaquíes, El Chocho, (<named-content xmlns:xlink="http://www.w3.org/1999/xlink" content-type="dwc:verbatimCoordinates" xlink:type="simple"><named-content content-type="geo-json" specific-use="{&#34;type&#34;:&#34;Point&#34;,&#34;coordinates&#34;:[-75.778600,1.424000]}" id="NCID0EH4BG" xlink:type="simple">1.4240, -75.7786</named-content></named-content>), 31.JAN.2019, 286 m, M Pérez coll. (<abbrev xmlns:xlink="http://www.w3.org/1999/xlink" content-type="institution" xlink:title="Colección de Artrópodos Terrestres de la Amazonía Colombiana of the SINCHI Institute" id="ABBRID0EM4BG" xlink:type="simple">CATAC</abbrev>-6432); Morelia, San Marcos, (<named-content xmlns:xlink="http://www.w3.org/1999/xlink" content-type="dwc:verbatimCoordinates" xlink:type="simple"><named-content content-type="geo-json" specific-use="{&#34;type&#34;:&#34;Point&#34;,&#34;coordinates&#34;:[-75.651100,1.390000]}" id="NCID0EU4BG" xlink:type="simple">1.3900, -75.6511</named-content></named-content>), 14.FEB.2019, 246 m, M Pérez coll. (<abbrev xmlns:xlink="http://www.w3.org/1999/xlink" content-type="institution" xlink:title="Colección de Artrópodos Terrestres de la Amazonía Colombiana of the SINCHI Institute" id="ABBRID0EZ4BG" xlink:type="simple">CATAC</abbrev>-6575, <named-content xmlns:xlink="http://www.w3.org/1999/xlink" content-type="dwc:institutional_code" xlink:title="Universidad Nacional de Colombia, Bogotá D.C, Colombia" xlink:href="http://grbio.org/institution/universidad-nacional-de-colombia" xlink:type="simple">UNAB</named-content> 6135); San Vicente del Caguán, Buenos Aires, (<named-content xmlns:xlink="http://www.w3.org/1999/xlink" content-type="dwc:verbatimCoordinates" xlink:type="simple"><named-content content-type="geo-json" specific-use="{&#34;type&#34;:&#34;Point&#34;,&#34;coordinates&#34;:[-74.933400,2.069000]}" id="NCID0EJ5BG" xlink:type="simple">2.069, -74.9334</named-content></named-content>), 17.APR.2018, 399 m, J Murillo coll. (<abbrev xmlns:xlink="http://www.w3.org/1999/xlink" content-type="institution" xlink:title="Colección de Artrópodos Terrestres de la Amazonía Colombiana of the SINCHI Institute" id="ABBRID0EO5BG" xlink:type="simple">CATAC</abbrev>-7462). Vaupés, Mitú, Mituseño, (<named-content xmlns:xlink="http://www.w3.org/1999/xlink" content-type="dwc:verbatimCoordinates" xlink:type="simple"><named-content content-type="geo-json" specific-use="{&#34;type&#34;:&#34;Point&#34;,&#34;coordinates&#34;:[-70.121900,1.226500]}" id="NCID0EW5BG" xlink:type="simple">1.2265, -70.1219</named-content></named-content>), 26.MAR.2019, 195 m, JA Chase coll. Ecuador. Guayas, Guayaquil, Bosque Protector Cerro Blanco, (<named-content xmlns:xlink="http://www.w3.org/1999/xlink" content-type="dwc:verbatimCoordinates" xlink:type="simple"><named-content content-type="geo-json" specific-use="{&#34;type&#34;:&#34;Point&#34;,&#34;coordinates&#34;:[-80.019600,-2.180900]}" id="NCID0E55BG" xlink:type="simple">-2.1809, -80.0196</named-content></named-content>), 16.DIC.2001, 55 m, J Křeček coll. (<named-content xmlns:xlink="http://www.w3.org/1999/xlink" content-type="dwc:institutional_code" xlink:title="University of Florida Termite Collection at Fort Lauderdale Research and Education Center, Davie, Florida, United States" xlink:href="http://grbio.org/institution/university-florida" xlink:type="simple">UFTC</named-content> EC1.1); Orellana, Tuptini, Yasuni station area (<named-content xmlns:xlink="http://www.w3.org/1999/xlink" content-type="dwc:verbatimCoordinates" xlink:type="simple"><named-content content-type="geo-json" specific-use="{&#34;type&#34;:&#34;Point&#34;,&#34;coordinates&#34;:[-76.397930,-0.671770]}" id="NCID0EO6BG" xlink:type="simple">-0.67177, -76.39793</named-content></named-content>), 29–31.APR.2011, 223 m, JA Chase, J. Křeček, JR Mangold, TJ Myles, A. Mullins, T. Nishimura, R Setter, and RH Scheffrahn coll. (<named-content xmlns:xlink="http://www.w3.org/1999/xlink" content-type="dwc:institutional_code" xlink:title="University of Florida Termite Collection at Fort Lauderdale Research and Education Center, Davie, Florida, United States" xlink:href="http://grbio.org/institution/university-florida" xlink:type="simple">UFTC</named-content> EC517**, EC1037). French Guiana. Cayenne, Sinnamary, (<named-content xmlns:xlink="http://www.w3.org/1999/xlink" content-type="dwc:verbatimCoordinates" xlink:type="simple"><named-content content-type="geo-json" specific-use="{&#34;type&#34;:&#34;Point&#34;,&#34;coordinates&#34;:[-53.059200,5.067500]}" id="NCID0E56BG" xlink:type="simple">5.0675, -53.0592</named-content></named-content>), 4.FEB.2008, 34 m, J. Křeček coll. (<named-content xmlns:xlink="http://www.w3.org/1999/xlink" content-type="dwc:institutional_code" xlink:title="University of Florida Termite Collection at Fort Lauderdale Research and Education Center, Davie, Florida, United States" xlink:href="http://grbio.org/institution/university-florida" xlink:type="simple">UFTC</named-content> FG277.4, FG726); (<named-content xmlns:xlink="http://www.w3.org/1999/xlink" content-type="dwc:verbatimCoordinates" xlink:type="simple"><named-content content-type="geo-json" specific-use="{&#34;type&#34;:&#34;Point&#34;,&#34;coordinates&#34;:[-53.024800,5.023800]}" id="NCID0EPAAI" xlink:type="simple">5.0238, -53.0248</named-content></named-content>), 6.FEB.2008, 52 m, J. Křeček coll. (<named-content xmlns:xlink="http://www.w3.org/1999/xlink" content-type="dwc:institutional_code" xlink:title="University of Florida Termite Collection at Fort Lauderdale Research and Education Center, Davie, Florida, United States" xlink:href="http://grbio.org/institution/university-florida" xlink:type="simple">UFTC</named-content> FG78, FG79); (<named-content xmlns:xlink="http://www.w3.org/1999/xlink" content-type="dwc:verbatimCoordinates" xlink:type="simple"><named-content content-type="geo-json" specific-use="{&#34;type&#34;:&#34;Point&#34;,&#34;coordinates&#34;:[-53.021680,5.076100]}" id="NCID0E6AAI" xlink:type="simple">5.07610, -53.02168</named-content></named-content>), 04.JUN.2016, 90 m, Y Roisin, JE Romero Arias, S Hellemans coll. (<named-content xmlns:xlink="http://www.w3.org/1999/xlink" content-type="dwc:institutional_code" xlink:title="Unit of Evolutionary Biology and Ecology, Université Libre de Bruxelles, Brussels, Belgium" xlink:href="http://grbio.org/institution/universit%C3%A9-libre-de-bruxelles" xlink:type="simple">ULB</named-content> G16-128**); Régina, Nouragues Inselberg Station, (<named-content xmlns:xlink="http://www.w3.org/1999/xlink" content-type="dwc:verbatimCoordinates" xlink:type="simple"><named-content content-type="geo-json" specific-use="{&#34;type&#34;:&#34;Point&#34;,&#34;coordinates&#34;:[-52.681500,4.083300]}" id="NCID0EPBAI" xlink:type="simple">4.0833, -52.6815</named-content></named-content>), 16.JAN.2010, T Bourguignon, Y Roisin, J Šobotník, R. Hanus, J Cvačka coll. (<named-content xmlns:xlink="http://www.w3.org/1999/xlink" content-type="dwc:institutional_code" xlink:title="Unit of Evolutionary Biology and Ecology, Université Libre de Bruxelles, Brussels, Belgium" xlink:href="http://grbio.org/institution/universit%C3%A9-libre-de-bruxelles" xlink:type="simple">ULB</named-content> G484). Peru. Madre de Dios, Reserva Nacional Tambopata, <named-content xmlns:xlink="http://www.w3.org/1999/xlink" content-type="dwc:verbatimCoordinates" xlink:type="simple"><named-content content-type="geo-json" specific-use="{&#34;type&#34;:&#34;Point&#34;,&#34;coordinates&#34;:[-69.612000,-13.137000]}" id="NCID0E6BAI" xlink:type="simple">(-13.1370, -69.6120</named-content></named-content>), 9.SEP.2015, L Carnohan coll. (<named-content xmlns:xlink="http://www.w3.org/1999/xlink" content-type="dwc:institutional_code" xlink:title="University of Florida Termite Collection at Fort Lauderdale Research and Education Center, Davie, Florida, United States" xlink:href="http://grbio.org/institution/university-florida" xlink:type="simple">UFTC</named-content> PU1114, PU1126).</p></tp:treatment-sec><tp:treatment-sec sec-type="diagnosis" id="SECID0EMCAI"><title>Diagnosis.</title><p>As described for the genus.</p></tp:treatment-sec><tp:treatment-sec sec-type="description" id="SECID0ERCAI"><title>Description.</title><p><bold><italic>Imago</italic>.</bold> (Fig. <xref ref-type="fig" rid="F1">1E, F</xref>, Table <xref ref-type="table" rid="T1">1</xref>). Head capsule reddish brown, covered with bristles and short hairs. Eyes and ocelli sub-circular. Ocelli large, about the diameter of antennal sockets. Fontanelle oval-shaped and situated near a virtual line from the posterior margin of eyes. Pronotum elongated, covered with long bristles grouped on the margins and short hairs on the surface; lateral margins rounded.</p><p><bold><italic>Worker</italic></bold> (Fig. <xref ref-type="fig" rid="F2">2E, F</xref>, Table <xref ref-type="table" rid="T2">2</xref>). Monomorphic. Medium to large-size. Fontanelle indistinct, small, and oval. Head capsule, anteclypeus, and postclypeus pale yellow, densely covered with numerous bristles. Pronotum with long bristles on the anterior lobe and a few very long bristles on the posterior lobe. Meso- and metanotum with very long bristles on the posterior margins. Tergites and sternites densely covered with short hairs on the surface. Fore tibia (Fig. <xref ref-type="fig" rid="F4">4C</xref>) moderately inflated and covered with short hairs and long bristles.</p><p>Dehiscent organs present, visible in most individuals. Gut (Fig. <xref ref-type="fig" rid="F6">6C</xref>) with short mixed segment, P1 of uniform width along the entire length. Enteric valve seating (<abbrev xmlns:xlink="http://www.w3.org/1999/xlink" xlink:title="Enteric valve seating" id="ABBRID0E4DAI" xlink:type="simple">EVS</abbrev>) strongly trilobed, with two lobes clearly visible on the right side of the abdomen; armature with six mildly sclerotized and heterogeneous crown-shaped cushions, with thorns on the distal tip of the cushions, three cushions are slightly larger and are interspersed with the smaller ones. One or occasionally two cushions with 1–6 thorns and five or four cushions with 8–13 spines; cushions elongated and inflated with 20–30 large fringed polygons scales; cuticle between cushions with 12–20 scales similar to those of the cushions; smaller scales with 6–15 unsclerotized points grouped at the base of the cushions (Fig. <xref ref-type="fig" rid="F9">9D–F</xref>).</p></tp:treatment-sec><tp:treatment-sec sec-type="remarks" id="SECID0EFEAI"><title>Remarks.</title><p>See remarks for the genus.</p></tp:treatment-sec><tp:treatment-sec sec-type="ecology" id="SECID0EKEAI"><title>Ecology and distribution.</title><p>This species is distributed from Bolivia to French Guiana. <italic><tp:taxon-name><tp:taxon-name-part taxon-name-part-type="genus" reg="Krecekitermes">Krecekitermes</tp:taxon-name-part></tp:taxon-name></italic> was found in Amazonian and Pacific Forest (Fig. <xref ref-type="fig" rid="F13">13</xref>). Previous studies have reported this species as a morphospecies: <italic><tp:taxon-name><tp:taxon-name-part taxon-name-part-type="genus" reg="Anoplotermes">Anoplotermes</tp:taxon-name-part></tp:taxon-name></italic>-group sp JU in Ecuador (<xref ref-type="bibr" rid="B27">Dahlsjö et al. 2020</xref>), <italic><tp:taxon-name><tp:taxon-name-part taxon-name-part-type="genus" reg="Anoplotermes">Anoplotermes</tp:taxon-name-part></tp:taxon-name></italic>-group sp C in French Guiana (<xref ref-type="bibr" rid="B4">Bourguignon et al. 2009</xref>, <xref ref-type="bibr" rid="B6">2011a</xref>, <xref ref-type="bibr" rid="B7">b</xref>, <xref ref-type="bibr" rid="B8">2013</xref>, <xref ref-type="bibr" rid="B9">2015</xref>), and <tp:taxon-name><tp:taxon-name-part taxon-name-part-type="subfamily">Apicotermitinae</tp:taxon-name-part></tp:taxon-name> sp. 3 in Colombia (<xref ref-type="bibr" rid="B19">Castro et al. 2021</xref>). With the records of these studies and our field notes, we conclude that this is an abundant species. In <xref ref-type="bibr" rid="B6">Bourguignon et al. (2011a)</xref>, this is the species with the fourth highest occurrence among <tp:taxon-name><tp:taxon-name-part taxon-name-part-type="subfamily">Apicotermitinae</tp:taxon-name-part></tp:taxon-name>, collected in all sampling sites. In <xref ref-type="bibr" rid="B19">Castro et al. (2021)</xref>, this is one of the <tp:taxon-name><tp:taxon-name-part taxon-name-part-type="subfamily">Apicotermitinae</tp:taxon-name-part></tp:taxon-name> species with the highest occurrence in plantations. Besides, <italic><tp:taxon-name><tp:taxon-name-part taxon-name-part-type="genus" reg="Krecekitermes">Krecekitermes</tp:taxon-name-part></tp:taxon-name></italic> is a species that is found in natural and secondary forests with high occurrence, being found in young and mature rubber plantations and in recovering soils. This species was usually collected from the soil underneath stones and other surface objects.</p></tp:treatment-sec><tp:treatment-sec sec-type="etymology" id="SECID0EDHAI"><title>Etymology.</title><p>This species is named in honor of the late Dairon Cárdenas (1957–2022), a Colombian botanist, co-founder of the Colombian Amazon Herbarium COAH of the SINCHI institute, who greatly contributed to the knowledge of the Amazon plants.</p></tp:treatment-sec><tp:treatment-sec><!--Section generated to contain objects referenced in tp:taxon-treatment.--><fig id="F1" position="float" orientation="portrait"><object-id xmlns:xlink="http://www.w3.org/1999/xlink" content-type="doi" xlink:type="simple">10.3897/zookeys.1167.100001.figure1</object-id><object-id xmlns:xlink="http://www.w3.org/1999/xlink" content-type="arpha" xlink:type="simple">B9F51FD5-FF6E-5778-A763-163621EA527E</object-id><label>Figure 1.</label><caption><p>Imago head and pronotum in dorsal and lateral view <bold>A, B</bold><italic><tp:taxon-name><tp:taxon-name-part taxon-name-part-type="genus" reg="Anoplotermes">Anoplotermes</tp:taxon-name-part><tp:taxon-name-part taxon-name-part-type="species" reg="susanae">susanae</tp:taxon-name-part></tp:taxon-name></italic> sp. nov. <bold>C, D</bold><italic><tp:taxon-name><tp:taxon-name-part taxon-name-part-type="genus" reg="Hirsutitermes">Hirsutitermes</tp:taxon-name-part><tp:taxon-name-part taxon-name-part-type="species" reg="kanzakii">kanzakii</tp:taxon-name-part></tp:taxon-name></italic> sp. nov. <bold>E, F</bold><italic><tp:taxon-name><tp:taxon-name-part taxon-name-part-type="genus" reg="Krecekitermes">Krecekitermes</tp:taxon-name-part><tp:taxon-name-part taxon-name-part-type="species" reg="daironi">daironi</tp:taxon-name-part></tp:taxon-name></italic> sp. nov. <bold>G, H</bold><italic><tp:taxon-name><tp:taxon-name-part taxon-name-part-type="genus" reg="Ourissotermes">Ourissotermes</tp:taxon-name-part><tp:taxon-name-part taxon-name-part-type="species" reg="giblinorum">giblinorum</tp:taxon-name-part></tp:taxon-name></italic> sp. nov.</p></caption><graphic xmlns:xlink="http://www.w3.org/1999/xlink" xlink:href="zookeys-1167-317_article-100001__-g001.jpg" position="float" orientation="portrait" xlink:type="simple" id="oo_867539.jpg"><uri content-type="original_file" xlink:type="simple">https://binary.pensoft.net/fig/867539</uri></graphic></fig><table-wrap id="T1" position="float" orientation="portrait"><label>Table 1.</label><caption><p>Measurements of imagoes (range and mean in mm). L: length; W: width; c = number of colonies; <italic>n</italic> = number of individuals.</p></caption><table id="TID0EWKCI" rules="all"><tbody><tr><th rowspan="1" colspan="1"/><th rowspan="1" colspan="1" style="color: #231f20"><italic><tp:taxon-name><tp:taxon-name-part taxon-name-part-type="genus" reg="Anoplotermes">A.</tp:taxon-name-part><tp:taxon-name-part taxon-name-part-type="species" reg="susanae">susanae</tp:taxon-name-part></tp:taxon-name></italic> ♀ (c = 2, <italic>n</italic> = 3)</th><th rowspan="1" colspan="1" style="color: #231f20"><italic><tp:taxon-name><tp:taxon-name-part taxon-name-part-type="genus" reg="Anoplotermes">A.</tp:taxon-name-part><tp:taxon-name-part taxon-name-part-type="species" reg="susanae">susanae</tp:taxon-name-part></tp:taxon-name></italic> ♂ (c = 1, <italic>n</italic> = 1)</th><th rowspan="1" colspan="1" style="color: #231f20"><italic><tp:taxon-name><tp:taxon-name-part taxon-name-part-type="genus" reg="Hirsutitermes">H.</tp:taxon-name-part><tp:taxon-name-part taxon-name-part-type="species" reg="kanzakii">kanzakii</tp:taxon-name-part></tp:taxon-name></italic> ♂ (c = 1, <italic>n</italic> = 1)</th><th rowspan="1" colspan="1" style="color: #231f20"><italic><tp:taxon-name><tp:taxon-name-part taxon-name-part-type="genus" reg="Krecekitermes">K.</tp:taxon-name-part><tp:taxon-name-part taxon-name-part-type="species" reg="daironi">daironi</tp:taxon-name-part></tp:taxon-name></italic> ♀ (c = 1, <italic>n</italic> = 2)</th><th rowspan="1" colspan="1" style="color: #231f20"><italic><tp:taxon-name><tp:taxon-name-part taxon-name-part-type="genus" reg="Krecekitermes">K.</tp:taxon-name-part><tp:taxon-name-part taxon-name-part-type="species" reg="daironi">daironi</tp:taxon-name-part></tp:taxon-name></italic> ♂ (c = 1, <italic>n</italic> = 1)</th><th rowspan="1" colspan="1" style="color: #231f20"><italic><tp:taxon-name><tp:taxon-name-part taxon-name-part-type="genus" reg="Ourissotermes">O.</tp:taxon-name-part><tp:taxon-name-part taxon-name-part-type="species" reg="giblinorum">giblinorum</tp:taxon-name-part></tp:taxon-name></italic> ♀ (c = 1, <italic>n</italic> = 3)</th><th rowspan="1" colspan="1" style="color: #231f20"><italic><tp:taxon-name><tp:taxon-name-part taxon-name-part-type="genus" reg="Ourissotermes">O.</tp:taxon-name-part><tp:taxon-name-part taxon-name-part-type="species" reg="giblinorum">giblinorum</tp:taxon-name-part></tp:taxon-name></italic> ♂ (c = 1, <italic>n</italic> = 2)</th></tr><tr><td rowspan="1" colspan="1" style="color: #231f20">Head length to lateral base of mandibles</td><td rowspan="1" colspan="1" style="color: #231f20">0.41–0.43 (0.44)</td><td rowspan="1" colspan="1" style="color: #231f20">0.37</td><td rowspan="1" colspan="1" style="color: #231f20">1.10</td><td rowspan="1" colspan="1" style="color: #231f20">0.46–0.48 (0.47)</td><td rowspan="1" colspan="1" style="color: #231f20">0.55</td><td rowspan="1" colspan="1" style="color: #231f20">0.6–0.63 (0.61)</td><td rowspan="1" colspan="1" style="color: #231f20">0.63–0.68 (0.65)</td></tr><tr><td rowspan="1" colspan="1" style="color: #231f20">Maximum head width</td><td rowspan="1" colspan="1" style="color: #231f20">0.42–0.44 (0.43)</td><td rowspan="1" colspan="1" style="color: #231f20">0.42</td><td rowspan="1" colspan="1" style="color: #231f20">1.42</td><td rowspan="1" colspan="1" style="color: #231f20">0.50–0.54 (0.52)</td><td rowspan="1" colspan="1" style="color: #231f20">0.55</td><td rowspan="1" colspan="1" style="color: #231f20">0.78–0.8 (0.79)</td><td rowspan="1" colspan="1" style="color: #231f20">0.73–0.75 (0.74)</td></tr><tr><td rowspan="1" colspan="1" style="color: #231f20">Inter-eye distance</td><td rowspan="1" colspan="1" style="color: #231f20">0.40–0.41 (0.40)</td><td rowspan="1" colspan="1" style="color: #231f20">0.04</td><td rowspan="1" colspan="1" style="color: #231f20">1.27</td><td rowspan="1" colspan="1" style="color: #231f20">0.34–0.37 (0.36)</td><td rowspan="1" colspan="1" style="color: #231f20">0.54</td><td rowspan="1" colspan="1" style="color: #231f20">0.73–0.75 (0.74)</td><td rowspan="1" colspan="1" style="color: #231f20">0.70–0.73 (0.71)</td></tr><tr><td rowspan="1" colspan="1" style="color: #231f20">Max. diameter ocellus</td><td rowspan="1" colspan="1" style="color: #231f20">0.07–0.08 (0.07)</td><td rowspan="1" colspan="1" style="color: #231f20">0.07</td><td rowspan="1" colspan="1" style="color: #231f20">0.15</td><td rowspan="1" colspan="1" style="color: #231f20">0.07–0.08 (0.07)</td><td rowspan="1" colspan="1" style="color: #231f20">0.12</td><td rowspan="1" colspan="1" style="color: #231f20">0.13–0.13 (0.13)</td><td rowspan="1" colspan="1" style="color: #231f20">0.10–0.11 (0.10)</td></tr><tr><td rowspan="1" colspan="1" style="color: #231f20">Min. diameter ocellus</td><td rowspan="1" colspan="1" style="color: #231f20">0.05–0.06 (0.06)</td><td rowspan="1" colspan="1" style="color: #231f20">0.05</td><td rowspan="1" colspan="1" style="color: #231f20">0.10</td><td rowspan="1" colspan="1" style="color: #231f20">0.05–0.05 (0.05)</td><td rowspan="1" colspan="1" style="color: #231f20">0.09</td><td rowspan="1" colspan="1" style="color: #231f20">0.09–0.10 (0.10)</td><td rowspan="1" colspan="1" style="color: #231f20">0.08–0.09 (0.08)</td></tr><tr><td rowspan="1" colspan="1" style="color: #231f20">Max. diameter eye</td><td rowspan="1" colspan="1" style="color: #231f20">0.19–0.20 (0.19)</td><td rowspan="1" colspan="1" style="color: #231f20">0.17</td><td rowspan="1" colspan="1" style="color: #231f20">0.37</td><td rowspan="1" colspan="1" style="color: #231f20">0.19–0.22 (0.21)</td><td rowspan="1" colspan="1" style="color: #231f20">0.25</td><td rowspan="1" colspan="1" style="color: #231f20">0.25–0.28 (0.26)</td><td rowspan="1" colspan="1" style="color: #231f20">0.26–0.28 (0.27)</td></tr><tr><td rowspan="1" colspan="1" style="color: #231f20">Min. diameter eye</td><td rowspan="1" colspan="1" style="color: #231f20">0.15–0.17 (0.16)</td><td rowspan="1" colspan="1" style="color: #231f20">0.15</td><td rowspan="1" colspan="1" style="color: #231f20">0.35</td><td rowspan="1" colspan="1" style="color: #231f20">0.16–0.16 (0.16)</td><td rowspan="1" colspan="1" style="color: #231f20">0.20</td><td rowspan="1" colspan="1" style="color: #231f20">0.23–0.25 (0.24)</td><td rowspan="1" colspan="1" style="color: #231f20">0.23–0.24 (0.23)</td></tr><tr><td rowspan="1" colspan="1" style="color: #231f20">Pronotum length</td><td rowspan="1" colspan="1" style="color: #231f20">0.27–0.30 (0.28)</td><td rowspan="1" colspan="1" style="color: #231f20">0.27</td><td rowspan="1" colspan="1" style="color: #231f20">0.77</td><td rowspan="1" colspan="1" style="color: #231f20">0.34–0.35 (0.34)</td><td rowspan="1" colspan="1" style="color: #231f20">0.37</td><td rowspan="1" colspan="1" style="color: #231f20">0.48–0.50 (0.49)</td><td rowspan="1" colspan="1" style="color: #231f20">0.45–0.48 (0.46)</td></tr><tr><td rowspan="1" colspan="1" style="color: #231f20">Pronotum width</td><td rowspan="1" colspan="1" style="color: #231f20">0.41–0.45 (0.43)</td><td rowspan="1" colspan="1" style="color: #231f20">0.42</td><td rowspan="1" colspan="1" style="color: #231f20">1.35</td><td rowspan="1" colspan="1" style="color: #231f20">0.42–0.43 (0.42)</td><td rowspan="1" colspan="1" style="color: #231f20">0.55</td><td rowspan="1" colspan="1" style="color: #231f20">0.73–0.78 (0.76)</td><td rowspan="1" colspan="1" style="color: #231f20">0.71–0.73 (0.72)</td></tr><tr><td rowspan="1" colspan="1" style="color: #231f20">Hind tibia length</td><td rowspan="1" colspan="1" style="color: #231f20">0.45–0.47 (0.47)</td><td rowspan="1" colspan="1" style="color: #231f20">0.37</td><td rowspan="1" colspan="1" style="color: #231f20">1.725</td><td rowspan="1" colspan="1" style="color: #231f20">0.35–0.40 (0.37)</td><td rowspan="1" colspan="1" style="color: #231f20">0.70</td><td rowspan="1" colspan="1" style="color: #231f20">0.98–1.05 (1.01)</td><td rowspan="1" colspan="1" style="color: #231f20">0.98–1.05 (1.01)</td></tr><tr><td rowspan="1" colspan="1" style="color: #231f20">Fore tibia length</td><td rowspan="1" colspan="1" style="color: #231f20">0.37–0.37 (0.37)</td><td rowspan="1" colspan="1" style="color: #231f20">0.37</td><td rowspan="1" colspan="1" style="color: #231f20">1.325</td><td rowspan="1" colspan="1" style="color: #231f20">0.36–0.38 (0.37)</td><td rowspan="1" colspan="1" style="color: #231f20">0.55</td><td rowspan="1" colspan="1" style="color: #231f20">0.75–0.75 (0.75)</td><td rowspan="1" colspan="1" style="color: #231f20">0.70–0.70 (0.70)</td></tr><tr><td rowspan="1" colspan="1" style="color: #231f20">Fore tibia width</td><td rowspan="1" colspan="1" style="color: #231f20">0.06–0.07 (0.07)</td><td rowspan="1" colspan="1" style="color: #231f20">0.07</td><td rowspan="1" colspan="1" style="color: #231f20">0.19</td><td rowspan="1" colspan="1" style="color: #231f20">0.07–0.07 (0.07)</td><td rowspan="1" colspan="1" style="color: #231f20">0.12</td><td rowspan="1" colspan="1" style="color: #231f20">0.13–0.13 (0.13)</td><td rowspan="1" colspan="1" style="color: #231f20">0.13–0.13 (0.13)</td></tr><tr><td rowspan="1" colspan="1" style="color: #231f20">Fore tibia W/L ratio</td><td rowspan="1" colspan="1" style="color: #231f20">0.17–0.20 (0.19)</td><td rowspan="1" colspan="1" style="color: #231f20">0.20</td><td rowspan="1" colspan="1" style="color: #231f20">0.14</td><td rowspan="1" colspan="1" style="color: #231f20">0.19–0.19 (0.19)</td><td rowspan="1" colspan="1" style="color: #231f20">0.23</td><td rowspan="1" colspan="1" style="color: #231f20">0.173–0.173 (0.17)</td><td rowspan="1" colspan="1" style="color: #231f20">0.185–0.185 (0.18)</td></tr></tbody></table></table-wrap><fig id="F2" position="float" orientation="portrait"><object-id xmlns:xlink="http://www.w3.org/1999/xlink" content-type="doi" xlink:type="simple">10.3897/zookeys.1167.100001.figure2</object-id><object-id xmlns:xlink="http://www.w3.org/1999/xlink" content-type="arpha" xlink:type="simple">8E4B5837-5D32-5B8A-BC71-91F71E564DE6</object-id><label>Figure 2.</label><caption><p>Head capsule of workers <bold>A, B</bold><italic><tp:taxon-name><tp:taxon-name-part taxon-name-part-type="genus" reg="Anoplotermes">Anoplotermes</tp:taxon-name-part><tp:taxon-name-part taxon-name-part-type="species" reg="susanae">susanae</tp:taxon-name-part></tp:taxon-name></italic> sp. nov. <bold>C, D</bold><italic><tp:taxon-name><tp:taxon-name-part taxon-name-part-type="genus" reg="Hirsutitermes">Hirsutitermes</tp:taxon-name-part><tp:taxon-name-part taxon-name-part-type="species" reg="kanzakii">kanzakii</tp:taxon-name-part></tp:taxon-name></italic> sp. nov. <bold>E, F</bold><italic><tp:taxon-name><tp:taxon-name-part taxon-name-part-type="genus" reg="Krecekitermes">Krecekitermes</tp:taxon-name-part><tp:taxon-name-part taxon-name-part-type="species" reg="daironi">daironi</tp:taxon-name-part></tp:taxon-name></italic> sp. nov.</p></caption><graphic xmlns:xlink="http://www.w3.org/1999/xlink" xlink:href="zookeys-1167-317_article-100001__-g002.jpg" position="float" orientation="portrait" xlink:type="simple" id="oo_867540.jpg"><uri content-type="original_file" xlink:type="simple">https://binary.pensoft.net/fig/867540</uri></graphic></fig><table-wrap id="T2" position="float" orientation="portrait"><label>Table 2.</label><caption><p>Measurements of workers (range and mean in mm). <abbrev xmlns:xlink="http://www.w3.org/1999/xlink" xlink:title="length of head to lateral base of mandibles" id="ABBRID0EFEAG" xlink:type="simple">LH bm</abbrev>: length of head to lateral base of mandibles; <abbrev xmlns:xlink="http://www.w3.org/1999/xlink" xlink:title="maximum width of head" id="ABBRID0EJEAG" xlink:type="simple">WH max</abbrev>: maximum width of head; <abbrev xmlns:xlink="http://www.w3.org/1999/xlink" xlink:title="length of hind tibia" id="ABBRID0ENEAG" xlink:type="simple">LHT</abbrev>: length of hind tibia; <abbrev xmlns:xlink="http://www.w3.org/1999/xlink" xlink:title="length of protibia" id="ABBRID0EREAG" xlink:type="simple">LPT</abbrev>: length of protibia; <abbrev xmlns:xlink="http://www.w3.org/1999/xlink" xlink:title="width of protibia" id="ABBRID0EVEAG" xlink:type="simple">WPT</abbrev>: width of protibia; <abbrev xmlns:xlink="http://www.w3.org/1999/xlink" xlink:title="ratio WL of protibia" id="ABBRID0EZEAG" xlink:type="simple">RPT</abbrev>: ratio WL of protibia. c = number of colonies; <italic>n</italic> = number of individuals.</p></caption><table id="TID0E26CI" rules="all"><tbody><tr><th rowspan="1" colspan="1" style="color: #231f20">Species</th><th rowspan="1" colspan="1" style="color: #231f20">
                      <abbrev xmlns:xlink="http://www.w3.org/1999/xlink" xlink:title="length of head to lateral base of mandibles" id="ABBRID0ENFAG" xlink:type="simple">LH bm</abbrev>
                    </th><th rowspan="1" colspan="1" style="color: #231f20">
                      <abbrev xmlns:xlink="http://www.w3.org/1999/xlink" xlink:title="maximum width of head" id="ABBRID0EWFAG" xlink:type="simple">WH max</abbrev>
                    </th><th rowspan="1" colspan="1" style="color: #231f20">
                      <abbrev xmlns:xlink="http://www.w3.org/1999/xlink" xlink:title="length of hind tibia" id="ABBRID0E6FAG" xlink:type="simple">LHT</abbrev>
                    </th><th rowspan="1" colspan="1" style="color: #231f20">
                      <abbrev xmlns:xlink="http://www.w3.org/1999/xlink" xlink:title="length of protibia" id="ABBRID0EIGAG" xlink:type="simple">LPT</abbrev>
                    </th><th rowspan="1" colspan="1" style="color: #231f20">
                      <abbrev xmlns:xlink="http://www.w3.org/1999/xlink" xlink:title="width of protibia" id="ABBRID0ERGAG" xlink:type="simple">WPT</abbrev>
                    </th><th rowspan="1" colspan="1" style="color: #231f20">
                      <abbrev xmlns:xlink="http://www.w3.org/1999/xlink" xlink:title="ratio WL of protibia" id="ABBRID0E1GAG" xlink:type="simple">RPT</abbrev>
                    </th></tr><tr><td rowspan="1" colspan="1" style="color: #231f20"><italic><tp:taxon-name><tp:taxon-name-part taxon-name-part-type="genus" reg="Anoplotermes">Anoplotermes</tp:taxon-name-part><tp:taxon-name-part taxon-name-part-type="species" reg="susanae">susanae</tp:taxon-name-part></tp:taxon-name></italic> (c = 3, <italic>n</italic> = 10)</td><td rowspan="1" colspan="1" style="color: #231f20">0.26–0.41 (0.35)</td><td rowspan="1" colspan="1" style="color: #231f20">0.43–0.60 (0.50)</td><td rowspan="1" colspan="1" style="color: #231f20">0.30–0.46 (0.36)</td><td rowspan="1" colspan="1" style="color: #231f20">0.29–0.40 (0.33)</td><td rowspan="1" colspan="1" style="color: #231f20">0.09–0.14 (0.10)</td><td rowspan="1" colspan="1" style="color: #231f20">0.22–0.38 (0.32)</td></tr><tr><td rowspan="1" colspan="1" style="color: #231f20"><italic><tp:taxon-name><tp:taxon-name-part taxon-name-part-type="genus" reg="Hirsutitermes">Hirsutitermes</tp:taxon-name-part><tp:taxon-name-part taxon-name-part-type="species" reg="kanzakii">kanzakii</tp:taxon-name-part></tp:taxon-name></italic> (c = 8, <italic>n</italic> = 21)</td><td rowspan="1" colspan="1" style="color: #231f20">0.53–1.40 (0.83)</td><td rowspan="1" colspan="1" style="color: #231f20">0.90–1.28 (1.13)</td><td rowspan="1" colspan="1" style="color: #231f20">0.61–1.28 (0.91)</td><td rowspan="1" colspan="1" style="color: #231f20">0.68–1.05 (0.85)</td><td rowspan="1" colspan="1" style="color: #231f20">0.16–0.29 (0.22)</td><td rowspan="1" colspan="1" style="color: #231f20">0.20–0.31 (0.25)</td></tr><tr><td rowspan="1" colspan="1" style="color: #231f20"><italic><tp:taxon-name><tp:taxon-name-part taxon-name-part-type="genus" reg="Krecekitermes">Krecekitermes</tp:taxon-name-part><tp:taxon-name-part taxon-name-part-type="species" reg="daironi">daironi</tp:taxon-name-part></tp:taxon-name></italic> (c = 10, <italic>n</italic> = 35)</td><td rowspan="1" colspan="1" style="color: #231f20">0.26–0.55 (0.40)</td><td rowspan="1" colspan="1" style="color: #231f20">0.57–0.63 (0.61)</td><td rowspan="1" colspan="1" style="color: #231f20">0.32–0.47 (0.40)</td><td rowspan="1" colspan="1" style="color: #231f20">0.35–0.42 (0.39)</td><td rowspan="1" colspan="1" style="color: #231f20">0.10–0.12 (0.11)</td><td rowspan="1" colspan="1" style="color: #231f20">0.24–0.33 (0.29)</td></tr><tr><td rowspan="1" colspan="1" style="color: #231f20"><italic><tp:taxon-name><tp:taxon-name-part taxon-name-part-type="genus" reg="Mangolditermes">Mangolditermes</tp:taxon-name-part><tp:taxon-name-part taxon-name-part-type="species" reg="curveileum">curveileum</tp:taxon-name-part></tp:taxon-name></italic> (c = 9, <italic>n</italic> = 56)</td><td rowspan="1" colspan="1" style="color: #231f20">0.73–0.99 (0.82)</td><td rowspan="1" colspan="1" style="color: #231f20">0.75–1.40 (1.13)</td><td rowspan="1" colspan="1" style="color: #231f20">0.45–1.05 (0.76)</td><td rowspan="1" colspan="1" style="color: #231f20">0.4–0.91 (0.68)</td><td rowspan="1" colspan="1" style="color: #231f20">0.12–0.27 (0.21)</td><td rowspan="1" colspan="1" style="color: #231f20">0.25–0.41 (0.32)</td></tr><tr><td rowspan="1" colspan="1" style="color: #231f20"><italic><tp:taxon-name><tp:taxon-name-part taxon-name-part-type="genus" reg="Ourissotermes">Ourissotermes</tp:taxon-name-part><tp:taxon-name-part taxon-name-part-type="species" reg="giblinorum">giblinorum</tp:taxon-name-part></tp:taxon-name></italic> (c = 3, <italic>n</italic> = 10)</td><td rowspan="1" colspan="1" style="color: #231f20">0.58–0.70 (0.64)</td><td rowspan="1" colspan="1" style="color: #231f20">0.70–0.80 (0.76)</td><td rowspan="1" colspan="1" style="color: #231f20">0.42–0.80 (0.69)</td><td rowspan="1" colspan="1" style="color: #231f20">0.48–0.65 (0.60)</td><td rowspan="1" colspan="1" style="color: #231f20">0.17–0.23 (0.19)</td><td rowspan="1" colspan="1" style="color: #231f20">0.28–0.37 (0.32)</td></tr></tbody></table></table-wrap><fig id="F4" position="float" orientation="portrait"><object-id xmlns:xlink="http://www.w3.org/1999/xlink" content-type="doi" xlink:type="simple">10.3897/zookeys.1167.100001.figure4</object-id><object-id xmlns:xlink="http://www.w3.org/1999/xlink" content-type="arpha" xlink:type="simple">96DCEBC4-710B-5043-9B5C-7AC5C03D46ED</object-id><label>Figure 4.</label><caption><p>Foreleg of workers <bold>A</bold><italic><tp:taxon-name><tp:taxon-name-part taxon-name-part-type="genus" reg="Anoplotermes">Anoplotermes</tp:taxon-name-part><tp:taxon-name-part taxon-name-part-type="species" reg="susanae">susanae</tp:taxon-name-part></tp:taxon-name></italic> sp. nov. <bold>B</bold><italic><tp:taxon-name><tp:taxon-name-part taxon-name-part-type="genus" reg="Hirsutitermes">Hirsutitermes</tp:taxon-name-part><tp:taxon-name-part taxon-name-part-type="species" reg="kanzakii">kanzakii</tp:taxon-name-part></tp:taxon-name></italic> sp. nov. <bold>C</bold><italic><tp:taxon-name><tp:taxon-name-part taxon-name-part-type="genus" reg="Krecekitermes">Krecekitermes</tp:taxon-name-part><tp:taxon-name-part taxon-name-part-type="species" reg="daironi">daironi</tp:taxon-name-part></tp:taxon-name></italic> sp. nov. <bold>D</bold><italic><tp:taxon-name><tp:taxon-name-part taxon-name-part-type="genus" reg="Mangolditermes">Mangolditermes</tp:taxon-name-part><tp:taxon-name-part taxon-name-part-type="species" reg="curveileum">curveileum</tp:taxon-name-part></tp:taxon-name></italic> sp. nov. <bold>E</bold><italic><tp:taxon-name><tp:taxon-name-part taxon-name-part-type="genus" reg="Ourissotermes">Ourissotermes</tp:taxon-name-part><tp:taxon-name-part taxon-name-part-type="species" reg="giblinorum">giblinorum</tp:taxon-name-part></tp:taxon-name></italic> sp. nov.</p></caption><graphic xmlns:xlink="http://www.w3.org/1999/xlink" xlink:href="zookeys-1167-317_article-100001__-g004.jpg" position="float" orientation="portrait" xlink:type="simple" id="oo_867542.jpg"><uri content-type="original_file" xlink:type="simple">https://binary.pensoft.net/fig/867542</uri></graphic></fig><fig id="F6" position="float" orientation="portrait"><object-id xmlns:xlink="http://www.w3.org/1999/xlink" content-type="doi" xlink:type="simple">10.3897/zookeys.1167.100001.figure6</object-id><object-id xmlns:xlink="http://www.w3.org/1999/xlink" content-type="arpha" xlink:type="simple">1CA891ED-72D9-574C-9EF7-64520CD596C9</object-id><label>Figure 6.</label><caption><p>Worker digestive tracts. From left to right: ventral, right, dorsal, and left views <bold>A</bold><italic><tp:taxon-name><tp:taxon-name-part taxon-name-part-type="genus" reg="Anoplotermes">Anoplotermes</tp:taxon-name-part><tp:taxon-name-part taxon-name-part-type="species" reg="susanae">susanae</tp:taxon-name-part></tp:taxon-name></italic> sp. nov. <bold>B</bold><italic><tp:taxon-name><tp:taxon-name-part taxon-name-part-type="genus" reg="Hirsutitermes">Hirsutitermes</tp:taxon-name-part><tp:taxon-name-part taxon-name-part-type="species" reg="kanzakii">kanzakii</tp:taxon-name-part></tp:taxon-name></italic> sp. nov. <bold>C</bold><italic><tp:taxon-name><tp:taxon-name-part taxon-name-part-type="genus" reg="Krecekitermes">Krecekitermes</tp:taxon-name-part><tp:taxon-name-part taxon-name-part-type="species" reg="daironi">daironi</tp:taxon-name-part></tp:taxon-name></italic> sp. nov. Abbreviations: C = crop, DO = Dehiscent organ, <abbrev xmlns:xlink="http://www.w3.org/1999/xlink" xlink:title="mixed segment" id="ABBRID0E2SBI" xlink:type="simple">MS</abbrev> = mesenteron, MT = mesenteric tongue (mixed segment), P1 = ileum, <abbrev xmlns:xlink="http://www.w3.org/1999/xlink" xlink:title="Enteric valve seating" id="ABBRID0E6SBI" xlink:type="simple">EVS</abbrev> = enteric valve seating, <abbrev xmlns:xlink="http://www.w3.org/1999/xlink" xlink:title="paunch" id="ABBRID0EDTBI" xlink:type="simple">P3</abbrev> and P3b = paunch, P4 = colon, P5 = rectum.</p></caption><graphic xmlns:xlink="http://www.w3.org/1999/xlink" xlink:href="zookeys-1167-317_article-100001__-g006.jpg" position="float" orientation="portrait" xlink:type="simple" id="oo_867544.jpg"><uri content-type="original_file" xlink:type="simple">https://binary.pensoft.net/fig/867544</uri></graphic></fig><fig id="F9" position="float" orientation="portrait"><object-id xmlns:xlink="http://www.w3.org/1999/xlink" content-type="doi" xlink:type="simple">10.3897/zookeys.1167.100001.figure9</object-id><object-id xmlns:xlink="http://www.w3.org/1999/xlink" content-type="arpha" xlink:type="simple">F215B921-629F-5733-B12A-303BC65A5A1B</object-id><label>Figure 9.</label><caption><p>Worker enteric valves <bold>A–C</bold><italic><tp:taxon-name><tp:taxon-name-part taxon-name-part-type="genus" reg="Hirsutitermes">Hirsutitermes</tp:taxon-name-part><tp:taxon-name-part taxon-name-part-type="species" reg="kanzakii">kanzakii</tp:taxon-name-part></tp:taxon-name></italic> sp. nov. from Colombia (<named-content xmlns:xlink="http://www.w3.org/1999/xlink" content-type="dwc:institutional_code" xlink:title="Universidad Nacional de Colombia, Bogotá D.C, Colombia" xlink:href="http://grbio.org/institution/universidad-nacional-de-colombia" xlink:type="simple">UNAB</named-content> 6137), Venezuela (<named-content xmlns:xlink="http://www.w3.org/1999/xlink" content-type="dwc:institutional_code" xlink:title="University of Florida Termite Collection at Fort Lauderdale Research and Education Center, Davie, Florida, United States" xlink:href="http://grbio.org/institution/university-florida" xlink:type="simple">UFTC</named-content> VZ363), and Bolivia (<named-content xmlns:xlink="http://www.w3.org/1999/xlink" content-type="dwc:institutional_code" xlink:title="University of Florida Termite Collection at Fort Lauderdale Research and Education Center, Davie, Florida, United States" xlink:href="http://grbio.org/institution/university-florida" xlink:type="simple">UFTC</named-content> BO532) <bold>D–F</bold><italic><tp:taxon-name><tp:taxon-name-part taxon-name-part-type="genus" reg="Krecekitermes">Krecekitermes</tp:taxon-name-part><tp:taxon-name-part taxon-name-part-type="species" reg="daironi">daironi</tp:taxon-name-part></tp:taxon-name></italic> sp. nov. from Brazil (<named-content xmlns:xlink="http://www.w3.org/1999/xlink" content-type="dwc:institutional_code" xlink:title="Museu de Zoologia da Universidade de São Paulo, São Paulo, Brazil" xlink:href="http://grbio.org/institution/museu-de-zoologia-da-universidade-de-sao-paulo" xlink:type="simple">MZUSP</named-content> 17402), Colombia (<abbrev xmlns:xlink="http://www.w3.org/1999/xlink" content-type="institution" xlink:title="Colección de Artrópodos Terrestres de la Amazonía Colombiana of the SINCHI Institute" id="ABBRID0EQICI" xlink:type="simple">CATAC</abbrev> 8308), and Bolivia (<named-content xmlns:xlink="http://www.w3.org/1999/xlink" content-type="dwc:institutional_code" xlink:title="University of Florida Termite Collection at Fort Lauderdale Research and Education Center, Davie, Florida, United States" xlink:href="http://grbio.org/institution/university-florida" xlink:type="simple">UFTC</named-content> BO84). Scale bars: 100 μm.</p></caption><graphic xmlns:xlink="http://www.w3.org/1999/xlink" xlink:href="zookeys-1167-317_article-100001__-g008.jpg" position="float" orientation="portrait" xlink:type="simple" id="oo_867546.jpg"><uri content-type="original_file" xlink:type="simple">https://binary.pensoft.net/fig/867546</uri></graphic></fig><fig id="F13" position="float" orientation="portrait"><object-id xmlns:xlink="http://www.w3.org/1999/xlink" content-type="doi" xlink:type="simple">10.3897/zookeys.1167.100001.figure13</object-id><object-id xmlns:xlink="http://www.w3.org/1999/xlink" content-type="arpha" xlink:type="simple">EB216F4E-15EB-50FD-BBF8-554E68A10C2D</object-id><label>Figure 13.</label><caption><p>Distribution maps of the new species described in this study (lit.= literature record).</p></caption><graphic xmlns:xlink="http://www.w3.org/1999/xlink" xlink:href="zookeys-1167-317_article-100001__-g012.jpg" position="float" orientation="portrait" xlink:type="simple" id="oo_867550.jpg"><uri content-type="original_file" xlink:type="simple">https://binary.pensoft.net/fig/867550</uri></graphic></fig></tp:treatment-sec><ref-list><ref id="B27"><mixed-citation xmlns:xlink="http://www.w3.org/1999/xlink" xlink:type="simple"><person-group><name name-style="western"><surname>Dahlsjö</surname><given-names>CAL</given-names></name><name name-style="western"><surname>Valladares Romero</surname><given-names>CS</given-names></name><name name-style="western"><surname>Espinosa Iñiguez</surname><given-names>CI</given-names></name></person-group> (<year>2020</year>) <article-title>Termite diversity in Ecuador: A comparison of two primary forest national parks.</article-title><source>Journal of Insect Science</source><volume>20</volume>(<issue>1</issue>): <fpage>1</fpage>–<lpage>4</lpage>. <ext-link xlink:href="10.1093/jisesa/iez129" ext-link-type="doi" xlink:type="simple">https://doi.org/10.1093/jisesa/iez129</ext-link></mixed-citation></ref><ref id="B4"><mixed-citation xmlns:xlink="http://www.w3.org/1999/xlink" xlink:type="simple"><person-group><name name-style="western"><surname>Bourguignon</surname><given-names>T</given-names></name><name name-style="western"><surname>Sobotník</surname><given-names>J</given-names></name><name name-style="western"><surname>Lepoint</surname><given-names>G</given-names></name><name name-style="western"><surname>Martin</surname><given-names>JM</given-names></name><name name-style="western"><surname>Roisin</surname><given-names>Y</given-names></name></person-group> (<year>2009</year>) <article-title>Niche differentiation among neotropical soldierless soil-feeding termites revealed by stable isotope ratios.</article-title><source>Soil Biology &amp; Biochemistry</source><volume>41</volume>(<issue>10</issue>): <fpage>2038</fpage>–<lpage>2043</lpage>. <ext-link xlink:href="10.1016/j.soilbio.2009.07.005" ext-link-type="doi" xlink:type="simple">https://doi.org/10.1016/j.soilbio.2009.07.005</ext-link></mixed-citation></ref><ref id="B6"><mixed-citation xmlns:xlink="http://www.w3.org/1999/xlink" xlink:type="simple"><person-group><name name-style="western"><surname>Bourguignon</surname><given-names>T</given-names></name><name name-style="western"><surname>Leponce</surname><given-names>M</given-names></name><name name-style="western"><surname>Roisin</surname><given-names>Y</given-names></name></person-group> (<year>2011a</year>) <article-title>Beta-Diversity of termite assemblages among primary French Guiana rain forests.</article-title><source>Biotropica</source><volume>43</volume>(<issue>4</issue>): <fpage>473</fpage>–<lpage>479</lpage>. <ext-link xlink:href="10.1111/j.1744-7429.2010.00729.x" ext-link-type="doi" xlink:type="simple">https://doi.org/10.1111/j.1744-7429.2010.00729.x</ext-link></mixed-citation></ref><ref id="B7"><mixed-citation xmlns:xlink="http://www.w3.org/1999/xlink" xlink:type="simple"><person-group><name name-style="western"><surname>Bourguignon</surname><given-names>T</given-names></name><name name-style="western"><surname>Šobotník</surname><given-names>J</given-names></name><name name-style="western"><surname>Lepoint</surname><given-names>G</given-names></name><name name-style="western"><surname>Martin</surname><given-names>JM</given-names></name><name name-style="western"><surname>Hardy</surname><given-names>OJ</given-names></name><name name-style="western"><surname>Dejean</surname><given-names>A</given-names></name><name name-style="western"><surname>Roisin</surname><given-names>Y</given-names></name></person-group> (<year>2011b</year>) <article-title>Feeding ecology and phylogenetic structure of a complex neotropical termite assemblage, revealed by nitrogen stable isotope ratios.</article-title><source>Ecological Entomology</source><volume>36</volume>(<issue>2</issue>): <fpage>261</fpage>–<lpage>269</lpage>. <ext-link xlink:href="10.1111/j.1365-2311.2011.01265.x" ext-link-type="doi" xlink:type="simple">https://doi.org/10.1111/j.1365-2311.2011.01265.x</ext-link></mixed-citation></ref><ref id="B8"><mixed-citation xmlns:xlink="http://www.w3.org/1999/xlink" xlink:type="simple"><person-group><name name-style="western"><surname>Bourguignon</surname><given-names>T</given-names></name><name name-style="western"><surname>Šobotník</surname><given-names>J</given-names></name><name name-style="western"><surname>Hanus</surname><given-names>R</given-names></name><name name-style="western"><surname>Krasulová</surname><given-names>J</given-names></name><name name-style="western"><surname>Vrkoslav</surname><given-names>V</given-names></name><name name-style="western"><surname>Cvačka</surname><given-names>J</given-names></name><name name-style="western"><surname>Roisin</surname><given-names>Y</given-names></name></person-group> (<year>2013</year>) <article-title>Delineating species boundaries using an iterative taxonomic approach: The case of soldierless termites (<tp:taxon-name><tp:taxon-name-part taxon-name-part-type="order">Isoptera</tp:taxon-name-part></tp:taxon-name>, <tp:taxon-name><tp:taxon-name-part taxon-name-part-type="family">Termitidae</tp:taxon-name-part></tp:taxon-name>, <tp:taxon-name><tp:taxon-name-part taxon-name-part-type="subfamily">Apicotermitinae</tp:taxon-name-part></tp:taxon-name>).</article-title><source>Molecular Phylogenetics and Evolution</source><volume>69</volume>(<issue>3</issue>): <fpage>694</fpage>–<lpage>703</lpage>. <ext-link xlink:href="10.1016/j.ympev.2013.07.007" ext-link-type="doi" xlink:type="simple">https://doi.org/10.1016/j.ympev.2013.07.007</ext-link></mixed-citation></ref><ref id="B9"><mixed-citation xmlns:xlink="http://www.w3.org/1999/xlink" xlink:type="simple"><person-group><name name-style="western"><surname>Bourguignon</surname><given-names>T</given-names></name><name name-style="western"><surname>Drouet</surname><given-names>T</given-names></name><name name-style="western"><surname>Šobotník</surname><given-names>J</given-names></name><name name-style="western"><surname>Hanus</surname><given-names>R</given-names></name><name name-style="western"><surname>Roisin</surname><given-names>Y</given-names></name></person-group> (<year>2015</year>) Influence of soil properties on soldierless termite distribution. PLoS ONE 10(8): e0135341. <ext-link xlink:href="10.1371/journal.pone.0135341" ext-link-type="doi" xlink:type="simple">https://doi.org/10.1371/journal.pone.0135341</ext-link></mixed-citation></ref><ref id="B19"><mixed-citation xmlns:xlink="http://www.w3.org/1999/xlink" xlink:type="simple"><person-group><name name-style="western"><surname>Castro</surname><given-names>D</given-names></name><name name-style="western"><surname>Carrijo</surname><given-names>TF</given-names></name><name name-style="western"><surname>Serna</surname><given-names>FJ</given-names></name><name name-style="western"><surname>Peña-Venegas</surname><given-names>CP</given-names></name></person-group> (<year>2021</year>) Can rubber crop systems recover termite diversity in previously degraded pastures in the Colombian Amazon region? Neotropical Entomology 50(6): 899–911. <ext-link xlink:href="10.1007/s13744-021-00905-y" ext-link-type="doi" xlink:type="simple">https://doi.org/10.1007/s13744-021-00905-y</ext-link></mixed-citation></ref></ref-list></tp:taxon-treatment>
