# Supplementary material for: ﻿Diminishing the taxonomic gap in the neotropical soldierless termites: descriptions of four new genera and a new Anoplotermes species (Isoptera, Termitidae, Apicotermitinae)
Source: Zookeys. 2023 Jun 22;1167:317–52. doi: 10.3897/zookeys.1167.100001 (PMC10311428; doi:10.3897/zookeys.1167.100001)
Supplement: XML Treatment for Mangolditermes [file zookeys.1167.100001-treatment6.xml]

<!DOCTYPE tp:taxon-treatment
  PUBLIC "-//TaxonX//DTD Taxonomic Treatment Publishing DTD v0 20100105//EN" "tax-treatment-NSO.dtd">
<tp:taxon-treatment xmlns:tp="http://www.plazi.org/taxpub"><tp:treatment-meta><kwd-group><label>Taxon classification</label><kwd>
                <named-content content-type="kingdom">Animalia</named-content>
              </kwd><kwd>
                <named-content content-type="order">Isoptera</named-content>
              </kwd><kwd>
                <named-content content-type="family">Termitidae</named-content>
              </kwd></kwd-group><mixed-citation publication-type="journal"><person-group><name><surname>Carrijo</surname><given-names>Tiago F.</given-names></name><name><surname>Castro</surname><given-names>Daniel</given-names></name><name><surname>Wang</surname><given-names>Menglin</given-names></name><name><surname>Constantini</surname><given-names>Joice P.</given-names></name><name><surname>Bourguignon</surname><given-names>Thomas</given-names></name><name><surname>Cancello</surname><given-names>Eliana M.</given-names></name><name><surname>Roisin</surname><given-names>Yves</given-names></name><name><surname>Scheffrahn</surname><given-names>Rudolf H.</given-names></name></person-group><article-title>﻿Diminishing the taxonomic gap in the neotropical soldierless termites: descriptions of four new genera and a new <italic><tp:taxon-name><tp:taxon-name-part taxon-name-part-type="genus" reg="Anoplotermes">Anoplotermes</tp:taxon-name-part></tp:taxon-name></italic> species (<tp:taxon-name><tp:taxon-name-part taxon-name-part-type="order">Isoptera</tp:taxon-name-part></tp:taxon-name>, <tp:taxon-name><tp:taxon-name-part taxon-name-part-type="family">Termitidae</tp:taxon-name-part></tp:taxon-name>, <tp:taxon-name><tp:taxon-name-part taxon-name-part-type="subfamily">Apicotermitinae</tp:taxon-name-part></tp:taxon-name>)</article-title><source>Zookeys</source><day>22</day><month>06</month><year>2023</year><volume>1167</volume><fpage>317</fpage><lpage>352</lpage><pub-id pub-id-type="doi">10.3897/zookeys.1167.100001</pub-id></mixed-citation></tp:treatment-meta><tp:nomenclature><label>﻿</label><tp:taxon-name>
              <object-id xmlns:xlink="http://www.w3.org/1999/xlink" content-type="arpha" xlink:type="simple">79C7374E-A16C-58FA-9EC0-84CE4EF07351</object-id>
              <tp:taxon-name-part taxon-name-part-type="genus" reg="Mangolditermes">Mangolditermes</tp:taxon-name-part>
              <object-id xmlns:xlink="http://www.w3.org/1999/xlink" content-type="zoobank" xlink:type="simple">https://zoobank.org/7BB54A83-6328-413C-967D-C6D03F901AC3</object-id>
            </tp:taxon-name><tp:taxon-authority>Scheffrahn, Carrijo &amp; Castro</tp:taxon-authority><tp:taxon-status xmlns:xlink="http://www.w3.org/1999/xlink" xlink:type="simple">gen. nov.</tp:taxon-status></tp:nomenclature><tp:treatment-sec sec-type="type species" id="SECID0ENIAI"><title>Type species.</title><p><italic><tp:taxon-name><tp:taxon-name-part taxon-name-part-type="genus" reg="Mangolditermes">Mangolditermes</tp:taxon-name-part><tp:taxon-name-part taxon-name-part-type="species" reg="curveileum">curveileum</tp:taxon-name-part></tp:taxon-name></italic> sp. nov.</p></tp:treatment-sec><tp:treatment-sec sec-type="diagnosis" id="SECID0E5IAI"><title>Diagnosis.</title><p>In the left view, P1 makes a curve dorsally. The enteric valve seating (<abbrev xmlns:xlink="http://www.w3.org/1999/xlink" xlink:title="Enteric valve seating" id="ABBRID0EEJAI" xlink:type="simple">EVS</abbrev>) is weakly trilobed. The <abbrev xmlns:xlink="http://www.w3.org/1999/xlink" xlink:title="enteric valve armature" id="ABBRID0EIJAI" xlink:type="simple">EVA</abbrev> is unarmed and composed of six elongated and inflated cushions, with well-marked fringed pentagonal scales in the distal half of the cushions. On the proximal ends, each cushion has about 10–20 tiny triangulate spines.</p></tp:treatment-sec><tp:treatment-sec sec-type="description" id="SECID0EMJAI"><title>Description.</title><p><bold><italic>Imago</italic>.</bold> Unknown.</p><p><bold><italic>Worker</italic></bold> (Fig. <xref ref-type="fig" rid="F3">3A, B</xref>, Table <xref ref-type="table" rid="T2">2</xref>.) Fontanelle oval, with faint borders. Dorsal surface of head capsule slightly concave in lateral view. Antenna whitish, with 14 articles, 2&lt;3≅4&lt;5. Left mandible with apical tooth more prominent than M1+2; margin between M1+2 and apical tooth forming 75° angle; posterior margin of M1+2 nearly straight and long; molar process very acute, conspicuous dorsal view, and subequal to M3; molar prominence small. Right mandible with apical tooth much more prominent than M1; M1 with a very sharp point; M2 forming almost 90° angle, pointing backward; margin between M1 and M2 with a shallow incision, forming a wide slightly obtuse angle; molar plate reduced and concave (Fig. <xref ref-type="fig" rid="F5">5D</xref>). Gut (Fig. <xref ref-type="fig" rid="F7">7A</xref>) with small crop; mixed segment (<abbrev xmlns:xlink="http://www.w3.org/1999/xlink" xlink:title="mixed segment" id="ABBRID0EOKAI" xlink:type="simple">MS</abbrev>) with a long, but not inflated, mesenteric tongue. In left view, P1 very long, S-shaped curve from the crop side to <abbrev xmlns:xlink="http://www.w3.org/1999/xlink" xlink:title="paunch" id="ABBRID0ESKAI" xlink:type="simple">P3</abbrev>; enteric valve seating slightly trilobed. Enteric valve unarmed (Fig. <xref ref-type="fig" rid="F10">10A–C</xref>), composed of six elongated and inflated cushions, with well-marked fringed pentagonal scales in the distal half of the cushions.</p><fig id="F3" position="float" orientation="portrait"><object-id xmlns:xlink="http://www.w3.org/1999/xlink" content-type="doi" xlink:type="simple">10.3897/zookeys.1167.100001.figure3</object-id><object-id xmlns:xlink="http://www.w3.org/1999/xlink" content-type="arpha" xlink:type="simple">E089CC9D-4FFB-5D83-A416-E57D4BDBBF0B</object-id><label>Figure 3.</label><caption><p>Head capsule of workers <bold>A, B</bold><italic><tp:taxon-name><tp:taxon-name-part taxon-name-part-type="genus" reg="Mangolditermes">Mangolditermes</tp:taxon-name-part><tp:taxon-name-part taxon-name-part-type="species" reg="curveileum">curveileum</tp:taxon-name-part></tp:taxon-name></italic> sp. nov. <bold>C, D</bold><italic><tp:taxon-name><tp:taxon-name-part taxon-name-part-type="genus" reg="Ourissotermes">Ourissotermes</tp:taxon-name-part><tp:taxon-name-part taxon-name-part-type="species" reg="giblinorum">giblinorum</tp:taxon-name-part></tp:taxon-name></italic> sp. nov.</p></caption><graphic xmlns:xlink="http://www.w3.org/1999/xlink" xlink:href="zookeys-1167-317_article-100001__-g003.jpg" position="float" orientation="portrait" xlink:type="simple" id="oo_867541.jpg"><uri content-type="original_file" xlink:type="simple">https://binary.pensoft.net/fig/867541</uri></graphic></fig></tp:treatment-sec><tp:treatment-sec sec-type="comparisons" id="SECID0EBMAI"><title>Comparison and remarks.</title><p><italic><tp:taxon-name><tp:taxon-name-part taxon-name-part-type="genus" reg="Mangolditermes">Mangolditermes</tp:taxon-name-part></tp:taxon-name></italic> resembles <italic><tp:taxon-name><tp:taxon-name-part taxon-name-part-type="genus" reg="Aparatermes">Aparatermes</tp:taxon-name-part></tp:taxon-name></italic>, including the P1 shape, but can be distinguished by: 1) the mesenteric tongue (MT, mixed segment) morphology, that is elongated in the new genus and short in <italic><tp:taxon-name><tp:taxon-name-part taxon-name-part-type="genus" reg="Aparatermes">Aparatermes</tp:taxon-name-part></tp:taxon-name></italic>; 2) <abbrev xmlns:xlink="http://www.w3.org/1999/xlink" xlink:title="enteric valve armature" id="ABBRID0E3MAI" xlink:type="simple">EVA</abbrev> with the pointed scales in the proximal portion of the cushions in <italic><tp:taxon-name><tp:taxon-name-part taxon-name-part-type="genus" reg="Mangolditermes">Mangolditermes</tp:taxon-name-part></tp:taxon-name></italic> and towards the central portion of the cushion in <italic><tp:taxon-name><tp:taxon-name-part taxon-name-part-type="genus" reg="Aparatermes">Aparatermes</tp:taxon-name-part></tp:taxon-name></italic>; and 3) by the relatively inflated protibia of <italic><tp:taxon-name><tp:taxon-name-part taxon-name-part-type="genus" reg="Mangolditermes">Mangolditermes</tp:taxon-name-part></tp:taxon-name></italic>. <italic><tp:taxon-name><tp:taxon-name-part taxon-name-part-type="genus" reg="Mangolditermes">Mangolditermes</tp:taxon-name-part></tp:taxon-name></italic> has unarmed <abbrev xmlns:xlink="http://www.w3.org/1999/xlink" xlink:title="enteric valve armature" id="ABBRID0E3NAI" xlink:type="simple">EVA</abbrev>, as <italic><tp:taxon-name><tp:taxon-name-part taxon-name-part-type="genus" reg="Hydrecotermes">Hydrecotermes</tp:taxon-name-part></tp:taxon-name></italic> and <italic><tp:taxon-name><tp:taxon-name-part taxon-name-part-type="genus" reg="Rustitermes">Rustitermes</tp:taxon-name-part></tp:taxon-name></italic>, but it can be separated from the latter two by its very long S-shaped P1 in left view. In ventral view, the mesenteric tongues of unarmed <italic><tp:taxon-name><tp:taxon-name-part taxon-name-part-type="genus" reg="Anoplotermes">Anoplotermes</tp:taxon-name-part></tp:taxon-name></italic> have a whitish spherical mesenteric nodule, that is absent in <italic><tp:taxon-name><tp:taxon-name-part taxon-name-part-type="genus" reg="Mangolditermes">Mangolditermes</tp:taxon-name-part></tp:taxon-name></italic>. Also, unarmed <italic><tp:taxon-name><tp:taxon-name-part taxon-name-part-type="genus" reg="Anoplotermes">Anoplotermes</tp:taxon-name-part></tp:taxon-name></italic> have spatulate <abbrev xmlns:xlink="http://www.w3.org/1999/xlink" xlink:title="enteric valve armature" id="ABBRID0EDPAI" xlink:type="simple">EVA</abbrev> cushions, while in <italic><tp:taxon-name><tp:taxon-name-part taxon-name-part-type="genus" reg="Mangolditermes">Mangolditermes</tp:taxon-name-part></tp:taxon-name></italic> they are trapezoid and truncated at the base. <italic><tp:taxon-name><tp:taxon-name-part taxon-name-part-type="genus" reg="Disjunctitermes">Disjunctitermes</tp:taxon-name-part></tp:taxon-name></italic> can easily be confused with <italic><tp:taxon-name><tp:taxon-name-part taxon-name-part-type="genus" reg="Mangolditermes">Mangolditermes</tp:taxon-name-part></tp:taxon-name></italic>; however, <italic><tp:taxon-name><tp:taxon-name-part taxon-name-part-type="genus" reg="Mangolditermes">Mangolditermes</tp:taxon-name-part></tp:taxon-name></italic> is larger (<abbrev xmlns:xlink="http://www.w3.org/1999/xlink" xlink:title="maximum width of head" id="ABBRID0EDQAI" xlink:type="simple">WH max</abbrev> &gt;0.75 mm) than <italic><tp:taxon-name><tp:taxon-name-part taxon-name-part-type="genus" reg="Disjunctitermes">Disjunctitermes</tp:taxon-name-part></tp:taxon-name></italic> (<abbrev xmlns:xlink="http://www.w3.org/1999/xlink" xlink:title="maximum width of head" id="ABBRID0EOQAI" xlink:type="simple">WH max</abbrev> &lt; 0.7 mm); <italic><tp:taxon-name><tp:taxon-name-part taxon-name-part-type="genus" reg="Mangolditermes">Mangolditermes</tp:taxon-name-part></tp:taxon-name></italic><abbrev xmlns:xlink="http://www.w3.org/1999/xlink" xlink:title="enteric valve armature" id="ABBRID0EZQAI" xlink:type="simple">EVA</abbrev> cushions are wider, while <italic><tp:taxon-name><tp:taxon-name-part taxon-name-part-type="genus" reg="Disjunctitermes">Disjunctitermes</tp:taxon-name-part></tp:taxon-name></italic> cushions are narrower, giving an elongated appearance. The cushions of the <italic><tp:taxon-name><tp:taxon-name-part taxon-name-part-type="genus" reg="Disjunctitermes">Disjunctitermes</tp:taxon-name-part></tp:taxon-name></italic> have very marked scales throughout the entire cushion, while in <italic><tp:taxon-name><tp:taxon-name-part taxon-name-part-type="genus" reg="Mangolditermes">Mangolditermes</tp:taxon-name-part></tp:taxon-name></italic> the scales are only marked from the central to the anterior region of the cushion. <italic><tp:taxon-name><tp:taxon-name-part taxon-name-part-type="genus" reg="Tonsuritermes">Tonsuritermes</tp:taxon-name-part></tp:taxon-name></italic> is closely related to <italic><tp:taxon-name><tp:taxon-name-part taxon-name-part-type="genus" reg="Mangolditermes">Mangolditermes</tp:taxon-name-part></tp:taxon-name></italic>, but <italic><tp:taxon-name><tp:taxon-name-part taxon-name-part-type="genus" reg="Tonsuritermes">Tonsuritermes</tp:taxon-name-part></tp:taxon-name></italic> workers have a very prominent fontanelle.</p></tp:treatment-sec><tp:treatment-sec sec-type="Molecular analysis" id="SECID0EHSAI"><title>Molecular analysis.</title><p>This genus was recovered as the sister group of <italic><tp:taxon-name><tp:taxon-name-part taxon-name-part-type="genus" reg="Tonsuritermes">Tonsuritermes</tp:taxon-name-part></tp:taxon-name></italic>, with which it forms the sister group of a large clade composed of <italic><tp:taxon-name><tp:taxon-name-part taxon-name-part-type="genus" reg="Dissimulitermes">Dissimulitermes</tp:taxon-name-part></tp:taxon-name></italic>, <italic><tp:taxon-name><tp:taxon-name-part taxon-name-part-type="genus" reg="Disjunctitermes">Disjunctitermes</tp:taxon-name-part></tp:taxon-name></italic>, <italic><tp:taxon-name><tp:taxon-name-part taxon-name-part-type="genus" reg="Ourissotermes">Ourissotermes</tp:taxon-name-part></tp:taxon-name></italic>, <italic><tp:taxon-name><tp:taxon-name-part taxon-name-part-type="genus" reg="Tetimatermes">Tetimatermes</tp:taxon-name-part></tp:taxon-name></italic>, <italic><tp:taxon-name><tp:taxon-name-part taxon-name-part-type="genus" reg="Aparatermes">Aparatermes</tp:taxon-name-part></tp:taxon-name></italic>, <italic><tp:taxon-name><tp:taxon-name-part taxon-name-part-type="genus" reg="Compositermes">Compositermes</tp:taxon-name-part></tp:taxon-name></italic>, and <italic><tp:taxon-name><tp:taxon-name-part taxon-name-part-type="genus" reg="Ruptitermes">Ruptitermes</tp:taxon-name-part><tp:taxon-name-part taxon-name-part-type="species" reg="arboreus">arboreus</tp:taxon-name-part></tp:taxon-name></italic>. The last four form a well-corroborated group, but all the others should be interpreted as a polytomy.</p></tp:treatment-sec><tp:treatment-sec sec-type="etymology" id="SECID0EJUAI"><title>Etymology.</title><p>We named this genus in honor of Dr. John Mangold, a retired American terminologist who collected and contributed to many Neotropical termite studies.</p></tp:treatment-sec><tp:treatment-sec><!--Section generated to contain objects referenced in tp:taxon-treatment.--><table-wrap id="T2" position="float" orientation="portrait"><label>Table 2.</label><caption><p>Measurements of workers (range and mean in mm). <abbrev xmlns:xlink="http://www.w3.org/1999/xlink" xlink:title="length of head to lateral base of mandibles" id="ABBRID0EFEAG" xlink:type="simple">LH bm</abbrev>: length of head to lateral base of mandibles; <abbrev xmlns:xlink="http://www.w3.org/1999/xlink" xlink:title="maximum width of head" id="ABBRID0EJEAG" xlink:type="simple">WH max</abbrev>: maximum width of head; <abbrev xmlns:xlink="http://www.w3.org/1999/xlink" xlink:title="length of hind tibia" id="ABBRID0ENEAG" xlink:type="simple">LHT</abbrev>: length of hind tibia; <abbrev xmlns:xlink="http://www.w3.org/1999/xlink" xlink:title="length of protibia" id="ABBRID0EREAG" xlink:type="simple">LPT</abbrev>: length of protibia; <abbrev xmlns:xlink="http://www.w3.org/1999/xlink" xlink:title="width of protibia" id="ABBRID0EVEAG" xlink:type="simple">WPT</abbrev>: width of protibia; <abbrev xmlns:xlink="http://www.w3.org/1999/xlink" xlink:title="ratio WL of protibia" id="ABBRID0EZEAG" xlink:type="simple">RPT</abbrev>: ratio WL of protibia. c = number of colonies; <italic>n</italic> = number of individuals.</p></caption><table id="TID0E26CI" rules="all"><tbody><tr><th rowspan="1" colspan="1" style="color: #231f20">Species</th><th rowspan="1" colspan="1" style="color: #231f20">
                      <abbrev xmlns:xlink="http://www.w3.org/1999/xlink" xlink:title="length of head to lateral base of mandibles" id="ABBRID0ENFAG" xlink:type="simple">LH bm</abbrev>
                    </th><th rowspan="1" colspan="1" style="color: #231f20">
                      <abbrev xmlns:xlink="http://www.w3.org/1999/xlink" xlink:title="maximum width of head" id="ABBRID0EWFAG" xlink:type="simple">WH max</abbrev>
                    </th><th rowspan="1" colspan="1" style="color: #231f20">
                      <abbrev xmlns:xlink="http://www.w3.org/1999/xlink" xlink:title="length of hind tibia" id="ABBRID0E6FAG" xlink:type="simple">LHT</abbrev>
                    </th><th rowspan="1" colspan="1" style="color: #231f20">
                      <abbrev xmlns:xlink="http://www.w3.org/1999/xlink" xlink:title="length of protibia" id="ABBRID0EIGAG" xlink:type="simple">LPT</abbrev>
                    </th><th rowspan="1" colspan="1" style="color: #231f20">
                      <abbrev xmlns:xlink="http://www.w3.org/1999/xlink" xlink:title="width of protibia" id="ABBRID0ERGAG" xlink:type="simple">WPT</abbrev>
                    </th><th rowspan="1" colspan="1" style="color: #231f20">
                      <abbrev xmlns:xlink="http://www.w3.org/1999/xlink" xlink:title="ratio WL of protibia" id="ABBRID0E1GAG" xlink:type="simple">RPT</abbrev>
                    </th></tr><tr><td rowspan="1" colspan="1" style="color: #231f20"><italic><tp:taxon-name><tp:taxon-name-part taxon-name-part-type="genus" reg="Anoplotermes">Anoplotermes</tp:taxon-name-part><tp:taxon-name-part taxon-name-part-type="species" reg="susanae">susanae</tp:taxon-name-part></tp:taxon-name></italic> (c = 3, <italic>n</italic> = 10)</td><td rowspan="1" colspan="1" style="color: #231f20">0.26–0.41 (0.35)</td><td rowspan="1" colspan="1" style="color: #231f20">0.43–0.60 (0.50)</td><td rowspan="1" colspan="1" style="color: #231f20">0.30–0.46 (0.36)</td><td rowspan="1" colspan="1" style="color: #231f20">0.29–0.40 (0.33)</td><td rowspan="1" colspan="1" style="color: #231f20">0.09–0.14 (0.10)</td><td rowspan="1" colspan="1" style="color: #231f20">0.22–0.38 (0.32)</td></tr><tr><td rowspan="1" colspan="1" style="color: #231f20"><italic><tp:taxon-name><tp:taxon-name-part taxon-name-part-type="genus" reg="Hirsutitermes">Hirsutitermes</tp:taxon-name-part><tp:taxon-name-part taxon-name-part-type="species" reg="kanzakii">kanzakii</tp:taxon-name-part></tp:taxon-name></italic> (c = 8, <italic>n</italic> = 21)</td><td rowspan="1" colspan="1" style="color: #231f20">0.53–1.40 (0.83)</td><td rowspan="1" colspan="1" style="color: #231f20">0.90–1.28 (1.13)</td><td rowspan="1" colspan="1" style="color: #231f20">0.61–1.28 (0.91)</td><td rowspan="1" colspan="1" style="color: #231f20">0.68–1.05 (0.85)</td><td rowspan="1" colspan="1" style="color: #231f20">0.16–0.29 (0.22)</td><td rowspan="1" colspan="1" style="color: #231f20">0.20–0.31 (0.25)</td></tr><tr><td rowspan="1" colspan="1" style="color: #231f20"><italic><tp:taxon-name><tp:taxon-name-part taxon-name-part-type="genus" reg="Krecekitermes">Krecekitermes</tp:taxon-name-part><tp:taxon-name-part taxon-name-part-type="species" reg="daironi">daironi</tp:taxon-name-part></tp:taxon-name></italic> (c = 10, <italic>n</italic> = 35)</td><td rowspan="1" colspan="1" style="color: #231f20">0.26–0.55 (0.40)</td><td rowspan="1" colspan="1" style="color: #231f20">0.57–0.63 (0.61)</td><td rowspan="1" colspan="1" style="color: #231f20">0.32–0.47 (0.40)</td><td rowspan="1" colspan="1" style="color: #231f20">0.35–0.42 (0.39)</td><td rowspan="1" colspan="1" style="color: #231f20">0.10–0.12 (0.11)</td><td rowspan="1" colspan="1" style="color: #231f20">0.24–0.33 (0.29)</td></tr><tr><td rowspan="1" colspan="1" style="color: #231f20"><italic><tp:taxon-name><tp:taxon-name-part taxon-name-part-type="genus" reg="Mangolditermes">Mangolditermes</tp:taxon-name-part><tp:taxon-name-part taxon-name-part-type="species" reg="curveileum">curveileum</tp:taxon-name-part></tp:taxon-name></italic> (c = 9, <italic>n</italic> = 56)</td><td rowspan="1" colspan="1" style="color: #231f20">0.73–0.99 (0.82)</td><td rowspan="1" colspan="1" style="color: #231f20">0.75–1.40 (1.13)</td><td rowspan="1" colspan="1" style="color: #231f20">0.45–1.05 (0.76)</td><td rowspan="1" colspan="1" style="color: #231f20">0.4–0.91 (0.68)</td><td rowspan="1" colspan="1" style="color: #231f20">0.12–0.27 (0.21)</td><td rowspan="1" colspan="1" style="color: #231f20">0.25–0.41 (0.32)</td></tr><tr><td rowspan="1" colspan="1" style="color: #231f20"><italic><tp:taxon-name><tp:taxon-name-part taxon-name-part-type="genus" reg="Ourissotermes">Ourissotermes</tp:taxon-name-part><tp:taxon-name-part taxon-name-part-type="species" reg="giblinorum">giblinorum</tp:taxon-name-part></tp:taxon-name></italic> (c = 3, <italic>n</italic> = 10)</td><td rowspan="1" colspan="1" style="color: #231f20">0.58–0.70 (0.64)</td><td rowspan="1" colspan="1" style="color: #231f20">0.70–0.80 (0.76)</td><td rowspan="1" colspan="1" style="color: #231f20">0.42–0.80 (0.69)</td><td rowspan="1" colspan="1" style="color: #231f20">0.48–0.65 (0.60)</td><td rowspan="1" colspan="1" style="color: #231f20">0.17–0.23 (0.19)</td><td rowspan="1" colspan="1" style="color: #231f20">0.28–0.37 (0.32)</td></tr></tbody></table></table-wrap><fig id="F5" position="float" orientation="portrait"><object-id xmlns:xlink="http://www.w3.org/1999/xlink" content-type="doi" xlink:type="simple">10.3897/zookeys.1167.100001.figure5</object-id><object-id xmlns:xlink="http://www.w3.org/1999/xlink" content-type="arpha" xlink:type="simple">4A222F1E-BB35-59B1-B61B-93AE35C60B91</object-id><label>Figure 5.</label><caption><p>Mandibles of workers <bold>A</bold><italic><tp:taxon-name><tp:taxon-name-part taxon-name-part-type="genus" reg="Anoplotermes">Anoplotermes</tp:taxon-name-part><tp:taxon-name-part taxon-name-part-type="species" reg="susanae">susanae</tp:taxon-name-part></tp:taxon-name></italic> sp. nov. B <italic><tp:taxon-name><tp:taxon-name-part taxon-name-part-type="genus" reg="Hirsutitermes">Hirsutitermes</tp:taxon-name-part><tp:taxon-name-part taxon-name-part-type="species" reg="kanzakii">kanzakii</tp:taxon-name-part></tp:taxon-name></italic> sp. nov. <bold>C</bold><italic><tp:taxon-name><tp:taxon-name-part taxon-name-part-type="genus" reg="Krecekitermes">Krecekitermes</tp:taxon-name-part><tp:taxon-name-part taxon-name-part-type="species" reg="daironi">daironi</tp:taxon-name-part></tp:taxon-name></italic> sp. nov. <bold>D</bold><italic><tp:taxon-name><tp:taxon-name-part taxon-name-part-type="genus" reg="Mangolditermes">Mangolditermes</tp:taxon-name-part><tp:taxon-name-part taxon-name-part-type="species" reg="curveileum">curveileum</tp:taxon-name-part></tp:taxon-name></italic> sp. nov. <bold>E</bold>, <italic><tp:taxon-name><tp:taxon-name-part taxon-name-part-type="genus" reg="Ourissotermes">Ourissotermes</tp:taxon-name-part><tp:taxon-name-part taxon-name-part-type="species" reg="giblinorum">giblinorum</tp:taxon-name-part></tp:taxon-name></italic> sp.nov. Arrow indicates the molar process.</p></caption><graphic xmlns:xlink="http://www.w3.org/1999/xlink" xlink:href="zookeys-1167-317_article-100001__-g005.jpg" position="float" orientation="portrait" xlink:type="simple" id="oo_867543.jpg"><uri content-type="original_file" xlink:type="simple">https://binary.pensoft.net/fig/867543</uri></graphic></fig><fig id="F7" position="float" orientation="portrait"><object-id xmlns:xlink="http://www.w3.org/1999/xlink" content-type="doi" xlink:type="simple">10.3897/zookeys.1167.100001.figure7</object-id><object-id xmlns:xlink="http://www.w3.org/1999/xlink" content-type="arpha" xlink:type="simple">2A788F72-FB42-505E-AC78-742483147074</object-id><label>Figure 7.</label><caption><p>Worker digestive tracts <bold>A</bold><italic><tp:taxon-name><tp:taxon-name-part taxon-name-part-type="genus" reg="Mangolditermes">Mangolditermes</tp:taxon-name-part><tp:taxon-name-part taxon-name-part-type="species" reg="curveileum">curveileum</tp:taxon-name-part></tp:taxon-name></italic> sp. nov. <bold>B</bold><italic><tp:taxon-name><tp:taxon-name-part taxon-name-part-type="genus" reg="Ourissotermes">Ourissotermes</tp:taxon-name-part><tp:taxon-name-part taxon-name-part-type="species" reg="giblinorum">giblinorum</tp:taxon-name-part></tp:taxon-name></italic> sp. nov. From left to right: ventral, right, dorsal, and left views. Abbreviations: DO = dehiscent organ, C = crop, <abbrev xmlns:xlink="http://www.w3.org/1999/xlink" xlink:title="mixed segment" id="ABBRID0EOUBI" xlink:type="simple">MS</abbrev> = mesenteron, MT = mesenteric tongue (mixed segment), P1 = ileum, <abbrev xmlns:xlink="http://www.w3.org/1999/xlink" xlink:title="Enteric valve seating" id="ABBRID0ESUBI" xlink:type="simple">EVS</abbrev> = enteric valve seating, <abbrev xmlns:xlink="http://www.w3.org/1999/xlink" xlink:title="paunch" id="ABBRID0EWUBI" xlink:type="simple">P3</abbrev> and P3b = paunch, P4 = colon, P5 = rectum.</p></caption></fig><fig id="F10" position="float" orientation="portrait"><object-id xmlns:xlink="http://www.w3.org/1999/xlink" content-type="doi" xlink:type="simple">10.3897/zookeys.1167.100001.figure10</object-id><object-id xmlns:xlink="http://www.w3.org/1999/xlink" content-type="arpha" xlink:type="simple">81AD38F5-9D6C-580A-9DBF-C8DCF39790B7</object-id><label>Figure 10.</label><caption><p>Worker enteric valves <bold>A–D</bold><italic><tp:taxon-name><tp:taxon-name-part taxon-name-part-type="genus" reg="Mangolditermes">Mangolditermes</tp:taxon-name-part><tp:taxon-name-part taxon-name-part-type="species" reg="curveileum">curveileum</tp:taxon-name-part></tp:taxon-name></italic> sp. nov. from French Guiana (G18-178), Peru (<named-content xmlns:xlink="http://www.w3.org/1999/xlink" content-type="dwc:institutional_code" xlink:title="University of Florida Termite Collection at Fort Lauderdale Research and Education Center, Davie, Florida, United States" xlink:href="http://grbio.org/institution/university-florida" xlink:type="simple">UFTC</named-content> PU520 and PU703), and Brazil (<named-content xmlns:xlink="http://www.w3.org/1999/xlink" content-type="dwc:institutional_code" xlink:title="Museu de Zoologia da Universidade de São Paulo, São Paulo, Brazil" xlink:href="http://grbio.org/institution/museu-de-zoologia-da-universidade-de-sao-paulo" xlink:type="simple">MZUSP</named-content> 17114) <bold>E–H</bold><italic><tp:taxon-name><tp:taxon-name-part taxon-name-part-type="genus" reg="Ourissotermes">Ourissotermes</tp:taxon-name-part><tp:taxon-name-part taxon-name-part-type="species" reg="giblinorum">giblinorum</tp:taxon-name-part></tp:taxon-name></italic> sp. nov. from Brazil (<named-content xmlns:xlink="http://www.w3.org/1999/xlink" content-type="dwc:institutional_code" xlink:title="Museu de Zoologia da Universidade de São Paulo, São Paulo, Brazil" xlink:href="http://grbio.org/institution/museu-de-zoologia-da-universidade-de-sao-paulo" xlink:type="simple">MZUSP</named-content> 17967), Colombia (<abbrev xmlns:xlink="http://www.w3.org/1999/xlink" content-type="institution" xlink:title="Colección de Artrópodos Terrestres de la Amazonía Colombiana of the SINCHI Institute" id="ABBRID0E3KCI" xlink:type="simple">CATAC</abbrev> 9447), Bolivia (<named-content xmlns:xlink="http://www.w3.org/1999/xlink" content-type="dwc:institutional_code" xlink:title="University of Florida Termite Collection at Fort Lauderdale Research and Education Center, Davie, Florida, United States" xlink:href="http://grbio.org/institution/university-florida" xlink:type="simple">UFTC</named-content> BO167), and French Guiana (G16-127). Scale bars: 100 μm.</p></caption><graphic xmlns:xlink="http://www.w3.org/1999/xlink" xlink:href="zookeys-1167-317_article-100001__-g009.jpg" position="float" orientation="portrait" xlink:type="simple" id="oo_867547.jpg"><uri content-type="original_file" xlink:type="simple">https://binary.pensoft.net/fig/867547</uri></graphic></fig></tp:treatment-sec></tp:taxon-treatment>
