# Supplementary material for: ﻿Diminishing the taxonomic gap in the neotropical soldierless termites: descriptions of four new genera and a new Anoplotermes species (Isoptera, Termitidae, Apicotermitinae)
Source: Zookeys. 2023 Jun 22;1167:317–52. doi: 10.3897/zookeys.1167.100001 (PMC10311428; doi:10.3897/zookeys.1167.100001)
Supplement: XML Treatment for Mangolditermes curveileum [file zookeys.1167.100001-treatment7.xml]

<!DOCTYPE tp:taxon-treatment
  PUBLIC "-//TaxonX//DTD Taxonomic Treatment Publishing DTD v0 20100105//EN" "tax-treatment-NSO.dtd">
<tp:taxon-treatment xmlns:tp="http://www.plazi.org/taxpub"><tp:treatment-meta><kwd-group><label>Taxon classification</label><kwd>
                <named-content content-type="kingdom">Animalia</named-content>
              </kwd><kwd>
                <named-content content-type="order">Isoptera</named-content>
              </kwd><kwd>
                <named-content content-type="family">Termitidae</named-content>
              </kwd></kwd-group><mixed-citation publication-type="journal"><person-group><name><surname>Carrijo</surname><given-names>Tiago F.</given-names></name><name><surname>Castro</surname><given-names>Daniel</given-names></name><name><surname>Wang</surname><given-names>Menglin</given-names></name><name><surname>Constantini</surname><given-names>Joice P.</given-names></name><name><surname>Bourguignon</surname><given-names>Thomas</given-names></name><name><surname>Cancello</surname><given-names>Eliana M.</given-names></name><name><surname>Roisin</surname><given-names>Yves</given-names></name><name><surname>Scheffrahn</surname><given-names>Rudolf H.</given-names></name></person-group><article-title>﻿Diminishing the taxonomic gap in the neotropical soldierless termites: descriptions of four new genera and a new <italic><tp:taxon-name><tp:taxon-name-part taxon-name-part-type="genus" reg="Anoplotermes">Anoplotermes</tp:taxon-name-part></tp:taxon-name></italic> species (<tp:taxon-name><tp:taxon-name-part taxon-name-part-type="order">Isoptera</tp:taxon-name-part></tp:taxon-name>, <tp:taxon-name><tp:taxon-name-part taxon-name-part-type="family">Termitidae</tp:taxon-name-part></tp:taxon-name>, <tp:taxon-name><tp:taxon-name-part taxon-name-part-type="subfamily">Apicotermitinae</tp:taxon-name-part></tp:taxon-name>)</article-title><source>Zookeys</source><day>22</day><month>06</month><year>2023</year><volume>1167</volume><fpage>317</fpage><lpage>352</lpage><pub-id pub-id-type="doi">10.3897/zookeys.1167.100001</pub-id></mixed-citation></tp:treatment-meta><tp:nomenclature><label>﻿</label><tp:taxon-name>
              <object-id xmlns:xlink="http://www.w3.org/1999/xlink" content-type="arpha" xlink:type="simple">74CC71F5-4CF7-5580-9A7A-300FC5884FA7</object-id>
              <tp:taxon-name-part taxon-name-part-type="genus" reg="Mangolditermes">Mangolditermes</tp:taxon-name-part>
              <tp:taxon-name-part taxon-name-part-type="species" reg="curveileum">curveileum</tp:taxon-name-part>
              <object-id xmlns:xlink="http://www.w3.org/1999/xlink" content-type="zoobank" xlink:type="simple">https://zoobank.org/B76ACDCF-C8F3-4970-A90C-4C3EC818084B</object-id>
            </tp:taxon-name><tp:taxon-authority>Scheffrahn, Carrijo &amp; Castro</tp:taxon-authority><tp:taxon-status xmlns:xlink="http://www.w3.org/1999/xlink" xlink:type="simple">sp. nov.</tp:taxon-status></tp:nomenclature><tp:treatment-sec sec-type="material" id="SECID0EXVAI"><title>Material examined.</title><p><bold><italic>Holotype</italic>.</bold> Worker from lot <named-content xmlns:xlink="http://www.w3.org/1999/xlink" content-type="dwc:institutional_code" xlink:title="Museu de Zoologia da Universidade de São Paulo, São Paulo, Brazil" xlink:href="http://grbio.org/institution/museu-de-zoologia-da-universidade-de-sao-paulo" xlink:type="simple">MZUSP</named-content> 17079** (in a separate vial with the remaining sample).</p></tp:treatment-sec><tp:treatment-sec sec-type="type locality" id="SECID0EKWAI"><title>Type locality.</title><p>Brazil. Rondônia, Porto Velho, Abunã, <named-content xmlns:xlink="http://www.w3.org/1999/xlink" content-type="dwc:verbatimCoordinates" xlink:type="simple"><named-content content-type="geo-json" specific-use="{&#34;type&#34;:&#34;Point&#34;,&#34;coordinates&#34;:[-65.376900,-9.608900]}" id="NCID0ETWAI" xlink:type="simple">-9.6089, -65.3769</named-content></named-content>.</p></tp:treatment-sec><tp:treatment-sec sec-type="Type repository" id="SECID0EXWAI"><title>Type repository.</title><p>
              <named-content xmlns:xlink="http://www.w3.org/1999/xlink" content-type="dwc:institutional_code" xlink:title="Museu de Zoologia da Universidade de São Paulo, São Paulo, Brazil" xlink:href="http://grbio.org/institution/museu-de-zoologia-da-universidade-de-sao-paulo" xlink:type="simple">MZUSP</named-content>
            </p><p><bold><italic>Paratypes</italic>.</bold> Bolivia. Santa Cruz, Ñuflo de Chaves, (<named-content xmlns:xlink="http://www.w3.org/1999/xlink" content-type="dwc:verbatimCoordinates" xlink:type="simple"><named-content content-type="geo-json" specific-use="{&#34;type&#34;:&#34;Point&#34;,&#34;coordinates&#34;:[-62.652900,-16.493500]}" id="NCID0EPXAI" xlink:type="simple">-16.4935, -62.6529</named-content></named-content>), 28.MAY.2013, 299 m, TF Carrijo, JA Chase, R Constantino, JR Mangold, A Mullins, J Křeček, T Nishimura, and RH Scheffrahn coll. (<named-content xmlns:xlink="http://www.w3.org/1999/xlink" content-type="dwc:institutional_code" xlink:title="University of Florida Termite Collection at Fort Lauderdale Research and Education Center, Davie, Florida, United States" xlink:href="http://grbio.org/institution/university-florida" xlink:type="simple">UFTC</named-content> BO345). Brazil. Goiás, Arenópolis, (<named-content xmlns:xlink="http://www.w3.org/1999/xlink" content-type="dwc:verbatimCoordinates" xlink:type="simple"><named-content content-type="geo-json" specific-use="{&#34;type&#34;:&#34;Point&#34;,&#34;coordinates&#34;:[-51.448900,-16.301300]}" id="NCID0E6XAI" xlink:type="simple">-16.3013, -51.4489</named-content></named-content>), 21.JUL.2015, JP Constantini coll. (<named-content xmlns:xlink="http://www.w3.org/1999/xlink" content-type="dwc:institutional_code" xlink:title="Museu de Zoologia da Universidade de São Paulo, São Paulo, Brazil" xlink:href="http://grbio.org/institution/museu-de-zoologia-da-universidade-de-sao-paulo" xlink:type="simple">MZUSP</named-content> 25623**); RG Santos coll. (<named-content xmlns:xlink="http://www.w3.org/1999/xlink" content-type="dwc:institutional_code" xlink:title="Museu de Zoologia da Universidade de São Paulo, São Paulo, Brazil" xlink:href="http://grbio.org/institution/museu-de-zoologia-da-universidade-de-sao-paulo" xlink:type="simple">MZUSP</named-content> 23858**). Mato Grosso do Sul, Sonora, 23.JUL.2015, JP Constantini coll. (<named-content xmlns:xlink="http://www.w3.org/1999/xlink" content-type="dwc:institutional_code" xlink:title="Museu de Zoologia da Universidade de São Paulo, São Paulo, Brazil" xlink:href="http://grbio.org/institution/museu-de-zoologia-da-universidade-de-sao-paulo" xlink:type="simple">MZUSP</named-content> 24047**). Rondônia, Porto Velho, (<named-content xmlns:xlink="http://www.w3.org/1999/xlink" content-type="dwc:verbatimCoordinates" xlink:type="simple"><named-content content-type="geo-json" specific-use="{&#34;type&#34;:&#34;Point&#34;,&#34;coordinates&#34;:[-64.253100,-9.024500]}" id="NCID0E6YAI" xlink:type="simple">-9.0245, -64.2531</named-content></named-content>), 7.JAN.2011, 84 m, RG Santos and CY Mandai coll. (<named-content xmlns:xlink="http://www.w3.org/1999/xlink" content-type="dwc:institutional_code" xlink:title="Museu de Zoologia da Universidade de São Paulo, São Paulo, Brazil" xlink:href="http://grbio.org/institution/museu-de-zoologia-da-universidade-de-sao-paulo" xlink:type="simple">MZUSP</named-content> 17095, 17096); Porto Velho, Abunã, (<named-content xmlns:xlink="http://www.w3.org/1999/xlink" content-type="dwc:verbatimCoordinates" xlink:type="simple"><named-content content-type="geo-json" specific-use="{&#34;type&#34;:&#34;Point&#34;,&#34;coordinates&#34;:[-65.438700,-9.632100]}" id="NCID0EPZAI" xlink:type="simple">-9.6321, -65.4387</named-content></named-content>), 18.MAY.2010, 99 m, TF Carrijo and MM Rocha coll. (<named-content xmlns:xlink="http://www.w3.org/1999/xlink" content-type="dwc:institutional_code" xlink:title="Museu de Zoologia da Universidade de São Paulo, São Paulo, Brazil" xlink:href="http://grbio.org/institution/museu-de-zoologia-da-universidade-de-sao-paulo" xlink:type="simple">MZUSP</named-content> 17101); (<named-content xmlns:xlink="http://www.w3.org/1999/xlink" content-type="dwc:verbatimCoordinates" xlink:type="simple"><named-content content-type="geo-json" specific-use="{&#34;type&#34;:&#34;Point&#34;,&#34;coordinates&#34;:[-65.446300,-9.642200]}" id="NCID0E6ZAI" xlink:type="simple">-9.6422, -65.4463</named-content></named-content>), 28.JUN.2010, 105 m, TF Carrijo and SP Rosa coll. (<named-content xmlns:xlink="http://www.w3.org/1999/xlink" content-type="dwc:institutional_code" xlink:title="Museu de Zoologia da Universidade de São Paulo, São Paulo, Brazil" xlink:href="http://grbio.org/institution/museu-de-zoologia-da-universidade-de-sao-paulo" xlink:type="simple">MZUSP</named-content> 17105, 17106); 10.MAR.2010, 105 m, TF Carrijo and RG Santos coll. (<named-content xmlns:xlink="http://www.w3.org/1999/xlink" content-type="dwc:institutional_code" xlink:title="Museu de Zoologia da Universidade de São Paulo, São Paulo, Brazil" xlink:href="http://grbio.org/institution/museu-de-zoologia-da-universidade-de-sao-paulo" xlink:type="simple">MZUSP</named-content> 13043); (<named-content xmlns:xlink="http://www.w3.org/1999/xlink" content-type="dwc:verbatimCoordinates" xlink:type="simple"><named-content content-type="geo-json" specific-use="{&#34;type&#34;:&#34;Point&#34;,&#34;coordinates&#34;:[-65.376900,-9.608900]}" id="NCID0EX1AI" xlink:type="simple">-9.6089, -65.3769</named-content></named-content>), 11.JAN.2012, 103 m, RG Santos and JP Constantini coll. (<named-content xmlns:xlink="http://www.w3.org/1999/xlink" content-type="dwc:institutional_code" xlink:title="Museu de Zoologia da Universidade de São Paulo, São Paulo, Brazil" xlink:href="http://grbio.org/institution/museu-de-zoologia-da-universidade-de-sao-paulo" xlink:type="simple">MZUSP</named-content> 17079**); (<named-content xmlns:xlink="http://www.w3.org/1999/xlink" content-type="dwc:verbatimCoordinates" xlink:type="simple"><named-content content-type="geo-json" specific-use="{&#34;type&#34;:&#34;Point&#34;,&#34;coordinates&#34;:[-65.451300,-9.634100]}" id="NCID0EH2AI" xlink:type="simple">-9.6341, -65.4513</named-content></named-content>), 11.MAR.2010, 123 m, TF Carrijo and RG Santos coll. (<named-content xmlns:xlink="http://www.w3.org/1999/xlink" content-type="dwc:institutional_code" xlink:title="Museu de Zoologia da Universidade de São Paulo, São Paulo, Brazil" xlink:href="http://grbio.org/institution/museu-de-zoologia-da-universidade-de-sao-paulo" xlink:type="simple">MZUSP</named-content> 13047); Porto Velho, Jaci Paraná, (<named-content xmlns:xlink="http://www.w3.org/1999/xlink" content-type="dwc:verbatimCoordinates" xlink:type="simple"><named-content content-type="geo-json" specific-use="{&#34;type&#34;:&#34;Point&#34;,&#34;coordinates&#34;:[-64.501900,-9.151900]}" id="NCID0EX2AI" xlink:type="simple">-9.1519, -64.5019</named-content></named-content>), 15.JAN.2011, 89 m, RG Santos and CY Mandai coll. (<named-content xmlns:xlink="http://www.w3.org/1999/xlink" content-type="dwc:institutional_code" xlink:title="Museu de Zoologia da Universidade de São Paulo, São Paulo, Brazil" xlink:href="http://grbio.org/institution/museu-de-zoologia-da-universidade-de-sao-paulo" xlink:type="simple">MZUSP</named-content> 17093, 17094); Porto Velho, Mutum-Paraná, (<named-content xmlns:xlink="http://www.w3.org/1999/xlink" content-type="dwc:verbatimCoordinates" xlink:type="simple"><named-content content-type="geo-json" specific-use="{&#34;type&#34;:&#34;Point&#34;,&#34;coordinates&#34;:[-65.057900,-9.579100]}" id="NCID0EH3AI" xlink:type="simple">-9.5791, -65.0579</named-content></named-content>), 3.APR.2011, 136 m, VTC Mercado and RS Probst coll. (<named-content xmlns:xlink="http://www.w3.org/1999/xlink" content-type="dwc:institutional_code" xlink:title="Museu de Zoologia da Universidade de São Paulo, São Paulo, Brazil" xlink:href="http://grbio.org/institution/museu-de-zoologia-da-universidade-de-sao-paulo" xlink:type="simple">MZUSP</named-content> 17114, 17115); (<named-content xmlns:xlink="http://www.w3.org/1999/xlink" content-type="dwc:verbatimCoordinates" xlink:type="simple"><named-content content-type="geo-json" specific-use="{&#34;type&#34;:&#34;Point&#34;,&#34;coordinates&#34;:[-65.068700,-9.582400]}" id="NCID0EX3AI" xlink:type="simple">-9.5824, -65.0687</named-content></named-content>), 24.JUN.2012, 250 m, RG Santos and K Kawamishi coll. (<named-content xmlns:xlink="http://www.w3.org/1999/xlink" content-type="dwc:institutional_code" xlink:title="Museu de Zoologia da Universidade de São Paulo, São Paulo, Brazil" xlink:href="http://grbio.org/institution/museu-de-zoologia-da-universidade-de-sao-paulo" xlink:type="simple">MZUSP</named-content> 17090). Roraima, Amajari, (<named-content xmlns:xlink="http://www.w3.org/1999/xlink" content-type="dwc:verbatimCoordinates" xlink:type="simple"><named-content content-type="geo-json" specific-use="{&#34;type&#34;:&#34;Point&#34;,&#34;coordinates&#34;:[-61.705500,3.649300]}" id="NCID0EH4AI" xlink:type="simple">3.6493, -61.7055</named-content></named-content>), 13.MAR.2016, JP Constantini coll. (<named-content xmlns:xlink="http://www.w3.org/1999/xlink" content-type="dwc:institutional_code" xlink:title="Museu de Zoologia da Universidade de São Paulo, São Paulo, Brazil" xlink:href="http://grbio.org/institution/museu-de-zoologia-da-universidade-de-sao-paulo" xlink:type="simple">MZUSP</named-content> 25247**). Colombia. Caquetá, Belén de los Andaquíes, (<named-content xmlns:xlink="http://www.w3.org/1999/xlink" content-type="dwc:verbatimCoordinates" xlink:type="simple"><named-content content-type="geo-json" specific-use="{&#34;type&#34;:&#34;Point&#34;,&#34;coordinates&#34;:[-75.904700,1.627800]}" id="NCID0EX4AI" xlink:type="simple">1.6278, -75.9047</named-content></named-content>), 28.JAN.2017, 875 m, D Castro coll. (<abbrev xmlns:xlink="http://www.w3.org/1999/xlink" content-type="institution" xlink:title="Colección de Artrópodos Terrestres de la Amazonía Colombiana of the SINCHI Institute" id="ABBRID0E34AI" xlink:type="simple">CATAC</abbrev>-0933, <named-content xmlns:xlink="http://www.w3.org/1999/xlink" content-type="dwc:institutional_code" xlink:title="Universidad Nacional de Colombia, Bogotá D.C, Colombia" xlink:href="http://grbio.org/institution/universidad-nacional-de-colombia" xlink:type="simple">UNAB</named-content> 6136); El Porvenir, (<named-content xmlns:xlink="http://www.w3.org/1999/xlink" content-type="dwc:verbatimCoordinates" xlink:type="simple"><named-content content-type="geo-json" specific-use="{&#34;type&#34;:&#34;Point&#34;,&#34;coordinates&#34;:[-75.867700,1.475800]}" id="NCID0EM5AI" xlink:type="simple">1.4758, -75.8677</named-content></named-content>), 27.NOV.2018, 513 m, M Pérez coll. (<abbrev xmlns:xlink="http://www.w3.org/1999/xlink" content-type="institution" xlink:title="Colección de Artrópodos Terrestres de la Amazonía Colombiana of the SINCHI Institute" id="ABBRID0ER5AI" xlink:type="simple">CATAC</abbrev>-4164, <abbrev xmlns:xlink="http://www.w3.org/1999/xlink" content-type="institution" xlink:title="Colección de Artrópodos Terrestres de la Amazonía Colombiana of the SINCHI Institute" id="ABBRID0EW5AI" xlink:type="simple">CATAC</abbrev>-4170); Florencia, Bajo Caldas, (<named-content xmlns:xlink="http://www.w3.org/1999/xlink" content-type="dwc:verbatimCoordinates" xlink:type="simple"><named-content content-type="geo-json" specific-use="{&#34;type&#34;:&#34;Point&#34;,&#34;coordinates&#34;:[-75.636100,1.648200]}" id="NCID0E55AI" xlink:type="simple">1.6482, -75.6361</named-content></named-content>), 12.DEC.2018, 428 m, M Pérez coll. (<abbrev xmlns:xlink="http://www.w3.org/1999/xlink" content-type="institution" xlink:title="Colección de Artrópodos Terrestres de la Amazonía Colombiana of the SINCHI Institute" id="ABBRID0ED6AI" xlink:type="simple">CATAC</abbrev>-4700); Vaupés, Mitú, (<named-content xmlns:xlink="http://www.w3.org/1999/xlink" content-type="dwc:verbatimCoordinates" xlink:type="simple"><named-content content-type="geo-json" specific-use="{&#34;type&#34;:&#34;Point&#34;,&#34;coordinates&#34;:[-70.156900,1.223600]}" id="NCID0EL6AI" xlink:type="simple">1.2236, -70.1569</named-content></named-content>), 28.MAR.2019, 183 m, CP Peña coll. (<abbrev xmlns:xlink="http://www.w3.org/1999/xlink" content-type="institution" xlink:title="Colección de Artrópodos Terrestres de la Amazonía Colombiana of the SINCHI Institute" id="ABBRID0EQ6AI" xlink:type="simple">CATAC</abbrev>-9640). French Guiana. Cayenne, Sinnamary, Petit Saut road (<named-content xmlns:xlink="http://www.w3.org/1999/xlink" content-type="dwc:verbatimCoordinates" xlink:type="simple"><named-content content-type="geo-json" specific-use="{&#34;type&#34;:&#34;Point&#34;,&#34;coordinates&#34;:[-52.979800,5.067600]}" id="NCID0EY6AI" xlink:type="simple">5.0676, -52.9798</named-content></named-content>), 13–18.FEB.2008, T Bourguignon coll. (<named-content xmlns:xlink="http://www.w3.org/1999/xlink" content-type="dwc:institutional_code" xlink:title="Unit of Evolutionary Biology and Ecology, Université Libre de Bruxelles, Brussels, Belgium" xlink:href="http://grbio.org/institution/universit%C3%A9-libre-de-bruxelles" xlink:type="simple">ULB</named-content> Qua5-4.3a); Saint-Laurent-du-Maroni, Saül, Monts la Fumée (<named-content xmlns:xlink="http://www.w3.org/1999/xlink" content-type="dwc:verbatimCoordinates" xlink:type="simple"><named-content content-type="geo-json" specific-use="{&#34;type&#34;:&#34;Point&#34;,&#34;coordinates&#34;:[-53.204200,3.636900]}" id="NCID0EIABI" xlink:type="simple">3.6369, -53.2042</named-content></named-content>), 30.MAY.2018, 260 m, Y Roisin, S Hellemans, N Kaczmarek coll. (<named-content xmlns:xlink="http://www.w3.org/1999/xlink" content-type="dwc:institutional_code" xlink:title="Unit of Evolutionary Biology and Ecology, Université Libre de Bruxelles, Brussels, Belgium" xlink:href="http://grbio.org/institution/universit%C3%A9-libre-de-bruxelles" xlink:type="simple">ULB</named-content> G18-178). Paraguay. Amambay, San Vicente, (<named-content xmlns:xlink="http://www.w3.org/1999/xlink" content-type="dwc:verbatimCoordinates" xlink:type="simple"><named-content content-type="geo-json" specific-use="{&#34;type&#34;:&#34;Point&#34;,&#34;coordinates&#34;:[-56.288200,-22.707800]}" id="NCID0EYABI" xlink:type="simple">-22.7078, -56.2882</named-content></named-content>), 28–29.MAY.2012, 219 m, JA Chase, R Hickman, J Křeček, JR Mangold, A. Mullins, and RH Scheffrahn coll. (<named-content xmlns:xlink="http://www.w3.org/1999/xlink" content-type="dwc:institutional_code" xlink:title="University of Florida Termite Collection at Fort Lauderdale Research and Education Center, Davie, Florida, United States" xlink:href="http://grbio.org/institution/university-florida" xlink:type="simple">UFTC</named-content> PA308, PA.309, PA312.1); (<named-content xmlns:xlink="http://www.w3.org/1999/xlink" content-type="dwc:verbatimCoordinates" xlink:type="simple"><named-content content-type="geo-json" specific-use="{&#34;type&#34;:&#34;Point&#34;,&#34;coordinates&#34;:[-56.214700,-22.683600]}" id="NCID0EIBBI" xlink:type="simple">-22.6836, -56.2147</named-content></named-content>), 29.MAY.2012, 225 m, JA Chase, R Hickman, J Křeček, JR Mangold, A. Mullins, and RH Scheffrahn coll. (<named-content xmlns:xlink="http://www.w3.org/1999/xlink" content-type="dwc:institutional_code" xlink:title="University of Florida Termite Collection at Fort Lauderdale Research and Education Center, Davie, Florida, United States" xlink:href="http://grbio.org/institution/university-florida" xlink:type="simple">UFTC</named-content> PA393); Caaguazú, San José de los Arroyos, (<named-content xmlns:xlink="http://www.w3.org/1999/xlink" content-type="dwc:verbatimCoordinates" xlink:type="simple"><named-content content-type="geo-json" specific-use="{&#34;type&#34;:&#34;Point&#34;,&#34;coordinates&#34;:[-56.789600,-25.508500]}" id="NCID0EYBBI" xlink:type="simple">-25.5085, -56.7896</named-content></named-content>), 27.MAY.2012, 124 m, JA Chase, R Hickman, J Křeček, JR Mangold, A. Mullins, and RH Scheffrahn coll. (<named-content xmlns:xlink="http://www.w3.org/1999/xlink" content-type="dwc:institutional_code" xlink:title="University of Florida Termite Collection at Fort Lauderdale Research and Education Center, Davie, Florida, United States" xlink:href="http://grbio.org/institution/university-florida" xlink:type="simple">UFTC</named-content> PA106); Cordillera, Ruta Nueva Colombia-Loma Grande, (<named-content xmlns:xlink="http://www.w3.org/1999/xlink" content-type="dwc:verbatimCoordinates" xlink:type="simple"><named-content content-type="geo-json" specific-use="{&#34;type&#34;:&#34;Point&#34;,&#34;coordinates&#34;:[-57.287600,-25.174700]}" id="NCID0EICBI" xlink:type="simple">-25.1747, -57.2876</named-content></named-content>), 5.JUN.2012, 114 m, JA Chase, R Hickman, J Křeček, JR Mangold, A. Mullins, and RH Scheffrahn coll. (<named-content xmlns:xlink="http://www.w3.org/1999/xlink" content-type="dwc:institutional_code" xlink:title="University of Florida Termite Collection at Fort Lauderdale Research and Education Center, Davie, Florida, United States" xlink:href="http://grbio.org/institution/university-florida" xlink:type="simple">UFTC</named-content> PA1268). Perú. Ucayali, Coronel Portillo, Campoverde, (<named-content xmlns:xlink="http://www.w3.org/1999/xlink" content-type="dwc:verbatimCoordinates" xlink:type="simple"><named-content content-type="geo-json" specific-use="{&#34;type&#34;:&#34;Point&#34;,&#34;coordinates&#34;:[-74.936200,-8.608500]}" id="NCID0EYCBI" xlink:type="simple">-8.6085, -74.9362</named-content></named-content>), 28.MAY.14, 186 m, T Carrijo, JA Chase, R Constantino, J Křeček, E Kuswanto, JR Mangold, A. Mullins, T. Nishimura, and RH Scheffrahn coll. (<named-content xmlns:xlink="http://www.w3.org/1999/xlink" content-type="dwc:institutional_code" xlink:title="University of Florida Termite Collection at Fort Lauderdale Research and Education Center, Davie, Florida, United States" xlink:href="http://grbio.org/institution/university-florida" xlink:type="simple">UFTC</named-content> PU515, PU520); (<named-content xmlns:xlink="http://www.w3.org/1999/xlink" content-type="dwc:verbatimCoordinates" xlink:type="simple"><named-content content-type="geo-json" specific-use="{&#34;type&#34;:&#34;Point&#34;,&#34;coordinates&#34;:[-74.858400,-8.488600]}" id="NCID0EIDBI" xlink:type="simple">-8.4886, -74.8584</named-content></named-content>), 29.MAY.2014, 214 m, T Carrijo, JA Chase, R Constantino, J Křeček, E Kuswanto, JR Mangold, A. Mullins, T. Nishimura, and RH Scheffrahn coll. (<named-content xmlns:xlink="http://www.w3.org/1999/xlink" content-type="dwc:institutional_code" xlink:title="University of Florida Termite Collection at Fort Lauderdale Research and Education Center, Davie, Florida, United States" xlink:href="http://grbio.org/institution/university-florida" xlink:type="simple">UFTC</named-content> PU667, PU668); (<named-content xmlns:xlink="http://www.w3.org/1999/xlink" content-type="dwc:verbatimCoordinates" xlink:type="simple"><named-content content-type="geo-json" specific-use="{&#34;type&#34;:&#34;Point&#34;,&#34;coordinates&#34;:[-74.846200,-8.501800]}" id="NCID0EYDBI" xlink:type="simple">-8.5018, -74.8462</named-content></named-content>), 29.MAY.2014, 213 m, T Carrijo, JA Chase, R Constantino, J Křeček, E Kuswanto, JR Mangold, A. Mullins, T. Nishimura, and RH Scheffrahn coll. (<named-content xmlns:xlink="http://www.w3.org/1999/xlink" content-type="dwc:institutional_code" xlink:title="University of Florida Termite Collection at Fort Lauderdale Research and Education Center, Davie, Florida, United States" xlink:href="http://grbio.org/institution/university-florida" xlink:type="simple">UFTC</named-content> PU695, PU701, PU703, PU709.1); Nueva Requena, (<named-content xmlns:xlink="http://www.w3.org/1999/xlink" content-type="dwc:verbatimCoordinates" xlink:type="simple"><named-content content-type="geo-json" specific-use="{&#34;type&#34;:&#34;Point&#34;,&#34;coordinates&#34;:[-74.843600,-8.370000]}" id="NCID0EIEBI" xlink:type="simple">-8.3700, -74.8436</named-content></named-content>), 29.MAY.14, 185 m, T Carrijo, JA Chase, R Constantino, J Křeček, E Kuswanto, JR Mangold, A. Mullins, T. Nishimura, and RH Scheffrahn coll. (<named-content xmlns:xlink="http://www.w3.org/1999/xlink" content-type="dwc:institutional_code" xlink:title="University of Florida Termite Collection at Fort Lauderdale Research and Education Center, Davie, Florida, United States" xlink:href="http://grbio.org/institution/university-florida" xlink:type="simple">UFTC</named-content> PU595, PU596). Trinidad and Tobago. Tunapuna-Piarco, Blanchisseuse, (<named-content xmlns:xlink="http://www.w3.org/1999/xlink" content-type="dwc:verbatimCoordinates" xlink:type="simple"><named-content content-type="geo-json" specific-use="{&#34;type&#34;:&#34;Point&#34;,&#34;coordinates&#34;:[-61.282600,10.796300]}" id="NCID0EYEBI" xlink:type="simple">10.7963, -61.2826</named-content></named-content>), 26.MAY.2003, 45 m, JA Chase, J Křeček, B Maharajh, JR Mangold, RH Scheffrahn, and J Warner coll. (<named-content xmlns:xlink="http://www.w3.org/1999/xlink" content-type="dwc:institutional_code" xlink:title="University of Florida Termite Collection at Fort Lauderdale Research and Education Center, Davie, Florida, United States" xlink:href="http://grbio.org/institution/university-florida" xlink:type="simple">UFTC</named-content> TT1324**); Sangre Grande, Mount Harris Forest, (<named-content xmlns:xlink="http://www.w3.org/1999/xlink" content-type="dwc:verbatimCoordinates" xlink:type="simple"><named-content content-type="geo-json" specific-use="{&#34;type&#34;:&#34;Point&#34;,&#34;coordinates&#34;:[-61.127800,10.486100]}" id="NCID0EIFBI" xlink:type="simple">10.4861, -61.1278</named-content></named-content>), 31.MAY.2003, 114 m, JA Chase, J Křeček, B Maharajh, JR Mangold, RH Scheffrahn, and J Warner coll. (<named-content xmlns:xlink="http://www.w3.org/1999/xlink" content-type="dwc:institutional_code" xlink:title="University of Florida Termite Collection at Fort Lauderdale Research and Education Center, Davie, Florida, United States" xlink:href="http://grbio.org/institution/university-florida" xlink:type="simple">UFTC</named-content> TT2080, TT2089).</p></tp:treatment-sec><tp:treatment-sec sec-type="diagnosis" id="SECID0EVFBI"><title>Diagnosis.</title><p>As described for the genus.</p></tp:treatment-sec><tp:treatment-sec sec-type="description" id="SECID0E1FBI"><title>Description.</title><p><bold><italic>Imago</italic>.</bold> Unknown.</p><p><bold><italic>Worker</italic></bold> (Fig. <xref ref-type="fig" rid="F3">3A, B</xref>, Table <xref ref-type="table" rid="T2">2</xref>.) Monomorphic. Medium to large-size. Head capsule pale yellowish. Head, anteclypeus, and postclypeus covered with numerous bristles of variable size. Postclypeus moderately inflated. Pronotum with short stiff bristles on anterior margin; surface covered with long bristles. Posterior margins of pro-, meso-, and metanotum with long bristles. Fore femur with a few medium-sized bristles. Fore tibia (Fig. <xref ref-type="fig" rid="F4">4D</xref>) moderately inflated and densely covered with numerous longer and shorter bristles.</p><fig id="F4" position="float" orientation="portrait"><object-id xmlns:xlink="http://www.w3.org/1999/xlink" content-type="doi" xlink:type="simple">10.3897/zookeys.1167.100001.figure4</object-id><object-id xmlns:xlink="http://www.w3.org/1999/xlink" content-type="arpha" xlink:type="simple">96DCEBC4-710B-5043-9B5C-7AC5C03D46ED</object-id><label>Figure 4.</label><caption><p>Foreleg of workers <bold>A</bold><italic><tp:taxon-name><tp:taxon-name-part taxon-name-part-type="genus" reg="Anoplotermes">Anoplotermes</tp:taxon-name-part><tp:taxon-name-part taxon-name-part-type="species" reg="susanae">susanae</tp:taxon-name-part></tp:taxon-name></italic> sp. nov. <bold>B</bold><italic><tp:taxon-name><tp:taxon-name-part taxon-name-part-type="genus" reg="Hirsutitermes">Hirsutitermes</tp:taxon-name-part><tp:taxon-name-part taxon-name-part-type="species" reg="kanzakii">kanzakii</tp:taxon-name-part></tp:taxon-name></italic> sp. nov. <bold>C</bold><italic><tp:taxon-name><tp:taxon-name-part taxon-name-part-type="genus" reg="Krecekitermes">Krecekitermes</tp:taxon-name-part><tp:taxon-name-part taxon-name-part-type="species" reg="daironi">daironi</tp:taxon-name-part></tp:taxon-name></italic> sp. nov. <bold>D</bold><italic><tp:taxon-name><tp:taxon-name-part taxon-name-part-type="genus" reg="Mangolditermes">Mangolditermes</tp:taxon-name-part><tp:taxon-name-part taxon-name-part-type="species" reg="curveileum">curveileum</tp:taxon-name-part></tp:taxon-name></italic> sp. nov. <bold>E</bold><italic><tp:taxon-name><tp:taxon-name-part taxon-name-part-type="genus" reg="Ourissotermes">Ourissotermes</tp:taxon-name-part><tp:taxon-name-part taxon-name-part-type="species" reg="giblinorum">giblinorum</tp:taxon-name-part></tp:taxon-name></italic> sp. nov.</p></caption><graphic xmlns:xlink="http://www.w3.org/1999/xlink" xlink:href="zookeys-1167-317_article-100001__-g004.jpg" position="float" orientation="portrait" xlink:type="simple" id="oo_867542.jpg"><uri content-type="original_file" xlink:type="simple">https://binary.pensoft.net/fig/867542</uri></graphic></fig><p>Gut (Fig. <xref ref-type="fig" rid="F7">7A</xref>) with mixed segment (<abbrev xmlns:xlink="http://www.w3.org/1999/xlink" xlink:title="mixed segment" id="ABBRID0EMJBI" xlink:type="simple">MS</abbrev>) in left view, P1 very long, S-shaped curve from crop side to <abbrev xmlns:xlink="http://www.w3.org/1999/xlink" xlink:title="paunch" id="ABBRID0EQJBI" xlink:type="simple">P3</abbrev>; EVAS slightly trilobed. Enteric valve unarmed (Fig. <xref ref-type="fig" rid="F10">10A–C</xref>), consisting of six inflated trapezoidal cushions; <abbrev xmlns:xlink="http://www.w3.org/1999/xlink" xlink:title="enteric valve armature" id="ABBRID0EYJBI" xlink:type="simple">EVA</abbrev> with 18–25 well-marked cuboidal and fringed scales arranged in rows composed of 3–5 scales each; scales visible only in the distal half of the cushion; each cushion has about 10–20 tiny triangulate spines on the proximal end. Cuticle between the cushions without sculpture.</p></tp:treatment-sec><tp:treatment-sec sec-type="remarks" id="SECID0E3JBI"><title>Remarks.</title><p>See remarks for the genus.</p></tp:treatment-sec><tp:treatment-sec sec-type="ecology" id="SECID0EBKBI"><title>Ecology and distribution.</title><p>This species is widely distributed in South America and the Caribbean region. It is present from Paraguay to Trinidad and Tobago. It is also recorded from the Amazonian, Cerrado, and Chaco forests (Paraguay) (Fig. <xref ref-type="fig" rid="F13">13</xref>). This species was recorded as <italic><tp:taxon-name><tp:taxon-name-part taxon-name-part-type="genus" reg="Anoplotermes">Anoplotermes</tp:taxon-name-part></tp:taxon-name></italic>-group sp AR by <xref ref-type="bibr" rid="B6">Bourguignon et al. (2011a)</xref>. Collected mainly in the ground and foraging on highly decomposed pieces of wood.</p></tp:treatment-sec><tp:treatment-sec sec-type="etymology" id="SECID0EWKBI"><title>Etymology.</title><p>The epithet <italic><tp:taxon-name><tp:taxon-name-part taxon-name-part-type="genus" reg="Mangolditermes"/><tp:taxon-name-part taxon-name-part-type="species" reg="curveileum">curveileum</tp:taxon-name-part></tp:taxon-name></italic> is a compound noun formed from the words curved and ileum in reference to the curved P1 (the ileum), visible in the left view of the digestive tract.</p></tp:treatment-sec><tp:treatment-sec><!--Section generated to contain objects referenced in tp:taxon-treatment.--><fig id="F3" position="float" orientation="portrait"><object-id xmlns:xlink="http://www.w3.org/1999/xlink" content-type="doi" xlink:type="simple">10.3897/zookeys.1167.100001.figure3</object-id><object-id xmlns:xlink="http://www.w3.org/1999/xlink" content-type="arpha" xlink:type="simple">E089CC9D-4FFB-5D83-A416-E57D4BDBBF0B</object-id><label>Figure 3.</label><caption><p>Head capsule of workers <bold>A, B</bold><italic><tp:taxon-name><tp:taxon-name-part taxon-name-part-type="genus" reg="Mangolditermes">Mangolditermes</tp:taxon-name-part><tp:taxon-name-part taxon-name-part-type="species" reg="curveileum">curveileum</tp:taxon-name-part></tp:taxon-name></italic> sp. nov. <bold>C, D</bold><italic><tp:taxon-name><tp:taxon-name-part taxon-name-part-type="genus" reg="Ourissotermes">Ourissotermes</tp:taxon-name-part><tp:taxon-name-part taxon-name-part-type="species" reg="giblinorum">giblinorum</tp:taxon-name-part></tp:taxon-name></italic> sp. nov.</p></caption><graphic xmlns:xlink="http://www.w3.org/1999/xlink" xlink:href="zookeys-1167-317_article-100001__-g003.jpg" position="float" orientation="portrait" xlink:type="simple" id="oo_867541.jpg"><uri content-type="original_file" xlink:type="simple">https://binary.pensoft.net/fig/867541</uri></graphic></fig><table-wrap id="T2" position="float" orientation="portrait"><label>Table 2.</label><caption><p>Measurements of workers (range and mean in mm). <abbrev xmlns:xlink="http://www.w3.org/1999/xlink" xlink:title="length of head to lateral base of mandibles" id="ABBRID0EFEAG" xlink:type="simple">LH bm</abbrev>: length of head to lateral base of mandibles; <abbrev xmlns:xlink="http://www.w3.org/1999/xlink" xlink:title="maximum width of head" id="ABBRID0EJEAG" xlink:type="simple">WH max</abbrev>: maximum width of head; <abbrev xmlns:xlink="http://www.w3.org/1999/xlink" xlink:title="length of hind tibia" id="ABBRID0ENEAG" xlink:type="simple">LHT</abbrev>: length of hind tibia; <abbrev xmlns:xlink="http://www.w3.org/1999/xlink" xlink:title="length of protibia" id="ABBRID0EREAG" xlink:type="simple">LPT</abbrev>: length of protibia; <abbrev xmlns:xlink="http://www.w3.org/1999/xlink" xlink:title="width of protibia" id="ABBRID0EVEAG" xlink:type="simple">WPT</abbrev>: width of protibia; <abbrev xmlns:xlink="http://www.w3.org/1999/xlink" xlink:title="ratio WL of protibia" id="ABBRID0EZEAG" xlink:type="simple">RPT</abbrev>: ratio WL of protibia. c = number of colonies; <italic>n</italic> = number of individuals.</p></caption><table id="TID0E26CI" rules="all"><tbody><tr><th rowspan="1" colspan="1" style="color: #231f20">Species</th><th rowspan="1" colspan="1" style="color: #231f20">
                      <abbrev xmlns:xlink="http://www.w3.org/1999/xlink" xlink:title="length of head to lateral base of mandibles" id="ABBRID0ENFAG" xlink:type="simple">LH bm</abbrev>
                    </th><th rowspan="1" colspan="1" style="color: #231f20">
                      <abbrev xmlns:xlink="http://www.w3.org/1999/xlink" xlink:title="maximum width of head" id="ABBRID0EWFAG" xlink:type="simple">WH max</abbrev>
                    </th><th rowspan="1" colspan="1" style="color: #231f20">
                      <abbrev xmlns:xlink="http://www.w3.org/1999/xlink" xlink:title="length of hind tibia" id="ABBRID0E6FAG" xlink:type="simple">LHT</abbrev>
                    </th><th rowspan="1" colspan="1" style="color: #231f20">
                      <abbrev xmlns:xlink="http://www.w3.org/1999/xlink" xlink:title="length of protibia" id="ABBRID0EIGAG" xlink:type="simple">LPT</abbrev>
                    </th><th rowspan="1" colspan="1" style="color: #231f20">
                      <abbrev xmlns:xlink="http://www.w3.org/1999/xlink" xlink:title="width of protibia" id="ABBRID0ERGAG" xlink:type="simple">WPT</abbrev>
                    </th><th rowspan="1" colspan="1" style="color: #231f20">
                      <abbrev xmlns:xlink="http://www.w3.org/1999/xlink" xlink:title="ratio WL of protibia" id="ABBRID0E1GAG" xlink:type="simple">RPT</abbrev>
                    </th></tr><tr><td rowspan="1" colspan="1" style="color: #231f20"><italic><tp:taxon-name><tp:taxon-name-part taxon-name-part-type="genus" reg="Anoplotermes">Anoplotermes</tp:taxon-name-part><tp:taxon-name-part taxon-name-part-type="species" reg="susanae">susanae</tp:taxon-name-part></tp:taxon-name></italic> (c = 3, <italic>n</italic> = 10)</td><td rowspan="1" colspan="1" style="color: #231f20">0.26–0.41 (0.35)</td><td rowspan="1" colspan="1" style="color: #231f20">0.43–0.60 (0.50)</td><td rowspan="1" colspan="1" style="color: #231f20">0.30–0.46 (0.36)</td><td rowspan="1" colspan="1" style="color: #231f20">0.29–0.40 (0.33)</td><td rowspan="1" colspan="1" style="color: #231f20">0.09–0.14 (0.10)</td><td rowspan="1" colspan="1" style="color: #231f20">0.22–0.38 (0.32)</td></tr><tr><td rowspan="1" colspan="1" style="color: #231f20"><italic><tp:taxon-name><tp:taxon-name-part taxon-name-part-type="genus" reg="Hirsutitermes">Hirsutitermes</tp:taxon-name-part><tp:taxon-name-part taxon-name-part-type="species" reg="kanzakii">kanzakii</tp:taxon-name-part></tp:taxon-name></italic> (c = 8, <italic>n</italic> = 21)</td><td rowspan="1" colspan="1" style="color: #231f20">0.53–1.40 (0.83)</td><td rowspan="1" colspan="1" style="color: #231f20">0.90–1.28 (1.13)</td><td rowspan="1" colspan="1" style="color: #231f20">0.61–1.28 (0.91)</td><td rowspan="1" colspan="1" style="color: #231f20">0.68–1.05 (0.85)</td><td rowspan="1" colspan="1" style="color: #231f20">0.16–0.29 (0.22)</td><td rowspan="1" colspan="1" style="color: #231f20">0.20–0.31 (0.25)</td></tr><tr><td rowspan="1" colspan="1" style="color: #231f20"><italic><tp:taxon-name><tp:taxon-name-part taxon-name-part-type="genus" reg="Krecekitermes">Krecekitermes</tp:taxon-name-part><tp:taxon-name-part taxon-name-part-type="species" reg="daironi">daironi</tp:taxon-name-part></tp:taxon-name></italic> (c = 10, <italic>n</italic> = 35)</td><td rowspan="1" colspan="1" style="color: #231f20">0.26–0.55 (0.40)</td><td rowspan="1" colspan="1" style="color: #231f20">0.57–0.63 (0.61)</td><td rowspan="1" colspan="1" style="color: #231f20">0.32–0.47 (0.40)</td><td rowspan="1" colspan="1" style="color: #231f20">0.35–0.42 (0.39)</td><td rowspan="1" colspan="1" style="color: #231f20">0.10–0.12 (0.11)</td><td rowspan="1" colspan="1" style="color: #231f20">0.24–0.33 (0.29)</td></tr><tr><td rowspan="1" colspan="1" style="color: #231f20"><italic><tp:taxon-name><tp:taxon-name-part taxon-name-part-type="genus" reg="Mangolditermes">Mangolditermes</tp:taxon-name-part><tp:taxon-name-part taxon-name-part-type="species" reg="curveileum">curveileum</tp:taxon-name-part></tp:taxon-name></italic> (c = 9, <italic>n</italic> = 56)</td><td rowspan="1" colspan="1" style="color: #231f20">0.73–0.99 (0.82)</td><td rowspan="1" colspan="1" style="color: #231f20">0.75–1.40 (1.13)</td><td rowspan="1" colspan="1" style="color: #231f20">0.45–1.05 (0.76)</td><td rowspan="1" colspan="1" style="color: #231f20">0.4–0.91 (0.68)</td><td rowspan="1" colspan="1" style="color: #231f20">0.12–0.27 (0.21)</td><td rowspan="1" colspan="1" style="color: #231f20">0.25–0.41 (0.32)</td></tr><tr><td rowspan="1" colspan="1" style="color: #231f20"><italic><tp:taxon-name><tp:taxon-name-part taxon-name-part-type="genus" reg="Ourissotermes">Ourissotermes</tp:taxon-name-part><tp:taxon-name-part taxon-name-part-type="species" reg="giblinorum">giblinorum</tp:taxon-name-part></tp:taxon-name></italic> (c = 3, <italic>n</italic> = 10)</td><td rowspan="1" colspan="1" style="color: #231f20">0.58–0.70 (0.64)</td><td rowspan="1" colspan="1" style="color: #231f20">0.70–0.80 (0.76)</td><td rowspan="1" colspan="1" style="color: #231f20">0.42–0.80 (0.69)</td><td rowspan="1" colspan="1" style="color: #231f20">0.48–0.65 (0.60)</td><td rowspan="1" colspan="1" style="color: #231f20">0.17–0.23 (0.19)</td><td rowspan="1" colspan="1" style="color: #231f20">0.28–0.37 (0.32)</td></tr></tbody></table></table-wrap><fig id="F7" position="float" orientation="portrait"><object-id xmlns:xlink="http://www.w3.org/1999/xlink" content-type="doi" xlink:type="simple">10.3897/zookeys.1167.100001.figure7</object-id><object-id xmlns:xlink="http://www.w3.org/1999/xlink" content-type="arpha" xlink:type="simple">2A788F72-FB42-505E-AC78-742483147074</object-id><label>Figure 7.</label><caption><p>Worker digestive tracts <bold>A</bold><italic><tp:taxon-name><tp:taxon-name-part taxon-name-part-type="genus" reg="Mangolditermes">Mangolditermes</tp:taxon-name-part><tp:taxon-name-part taxon-name-part-type="species" reg="curveileum">curveileum</tp:taxon-name-part></tp:taxon-name></italic> sp. nov. <bold>B</bold><italic><tp:taxon-name><tp:taxon-name-part taxon-name-part-type="genus" reg="Ourissotermes">Ourissotermes</tp:taxon-name-part><tp:taxon-name-part taxon-name-part-type="species" reg="giblinorum">giblinorum</tp:taxon-name-part></tp:taxon-name></italic> sp. nov. From left to right: ventral, right, dorsal, and left views. Abbreviations: DO = dehiscent organ, C = crop, <abbrev xmlns:xlink="http://www.w3.org/1999/xlink" xlink:title="mixed segment" id="ABBRID0EOUBI" xlink:type="simple">MS</abbrev> = mesenteron, MT = mesenteric tongue (mixed segment), P1 = ileum, <abbrev xmlns:xlink="http://www.w3.org/1999/xlink" xlink:title="Enteric valve seating" id="ABBRID0ESUBI" xlink:type="simple">EVS</abbrev> = enteric valve seating, <abbrev xmlns:xlink="http://www.w3.org/1999/xlink" xlink:title="paunch" id="ABBRID0EWUBI" xlink:type="simple">P3</abbrev> and P3b = paunch, P4 = colon, P5 = rectum.</p></caption></fig><fig id="F10" position="float" orientation="portrait"><object-id xmlns:xlink="http://www.w3.org/1999/xlink" content-type="doi" xlink:type="simple">10.3897/zookeys.1167.100001.figure10</object-id><object-id xmlns:xlink="http://www.w3.org/1999/xlink" content-type="arpha" xlink:type="simple">81AD38F5-9D6C-580A-9DBF-C8DCF39790B7</object-id><label>Figure 10.</label><caption><p>Worker enteric valves <bold>A–D</bold><italic><tp:taxon-name><tp:taxon-name-part taxon-name-part-type="genus" reg="Mangolditermes">Mangolditermes</tp:taxon-name-part><tp:taxon-name-part taxon-name-part-type="species" reg="curveileum">curveileum</tp:taxon-name-part></tp:taxon-name></italic> sp. nov. from French Guiana (G18-178), Peru (<named-content xmlns:xlink="http://www.w3.org/1999/xlink" content-type="dwc:institutional_code" xlink:title="University of Florida Termite Collection at Fort Lauderdale Research and Education Center, Davie, Florida, United States" xlink:href="http://grbio.org/institution/university-florida" xlink:type="simple">UFTC</named-content> PU520 and PU703), and Brazil (<named-content xmlns:xlink="http://www.w3.org/1999/xlink" content-type="dwc:institutional_code" xlink:title="Museu de Zoologia da Universidade de São Paulo, São Paulo, Brazil" xlink:href="http://grbio.org/institution/museu-de-zoologia-da-universidade-de-sao-paulo" xlink:type="simple">MZUSP</named-content> 17114) <bold>E–H</bold><italic><tp:taxon-name><tp:taxon-name-part taxon-name-part-type="genus" reg="Ourissotermes">Ourissotermes</tp:taxon-name-part><tp:taxon-name-part taxon-name-part-type="species" reg="giblinorum">giblinorum</tp:taxon-name-part></tp:taxon-name></italic> sp. nov. from Brazil (<named-content xmlns:xlink="http://www.w3.org/1999/xlink" content-type="dwc:institutional_code" xlink:title="Museu de Zoologia da Universidade de São Paulo, São Paulo, Brazil" xlink:href="http://grbio.org/institution/museu-de-zoologia-da-universidade-de-sao-paulo" xlink:type="simple">MZUSP</named-content> 17967), Colombia (<abbrev xmlns:xlink="http://www.w3.org/1999/xlink" content-type="institution" xlink:title="Colección de Artrópodos Terrestres de la Amazonía Colombiana of the SINCHI Institute" id="ABBRID0E3KCI" xlink:type="simple">CATAC</abbrev> 9447), Bolivia (<named-content xmlns:xlink="http://www.w3.org/1999/xlink" content-type="dwc:institutional_code" xlink:title="University of Florida Termite Collection at Fort Lauderdale Research and Education Center, Davie, Florida, United States" xlink:href="http://grbio.org/institution/university-florida" xlink:type="simple">UFTC</named-content> BO167), and French Guiana (G16-127). Scale bars: 100 μm.</p></caption><graphic xmlns:xlink="http://www.w3.org/1999/xlink" xlink:href="zookeys-1167-317_article-100001__-g009.jpg" position="float" orientation="portrait" xlink:type="simple" id="oo_867547.jpg"><uri content-type="original_file" xlink:type="simple">https://binary.pensoft.net/fig/867547</uri></graphic></fig><fig id="F13" position="float" orientation="portrait"><object-id xmlns:xlink="http://www.w3.org/1999/xlink" content-type="doi" xlink:type="simple">10.3897/zookeys.1167.100001.figure13</object-id><object-id xmlns:xlink="http://www.w3.org/1999/xlink" content-type="arpha" xlink:type="simple">EB216F4E-15EB-50FD-BBF8-554E68A10C2D</object-id><label>Figure 13.</label><caption><p>Distribution maps of the new species described in this study (lit.= literature record).</p></caption><graphic xmlns:xlink="http://www.w3.org/1999/xlink" xlink:href="zookeys-1167-317_article-100001__-g012.jpg" position="float" orientation="portrait" xlink:type="simple" id="oo_867550.jpg"><uri content-type="original_file" xlink:type="simple">https://binary.pensoft.net/fig/867550</uri></graphic></fig></tp:treatment-sec><ref-list><ref id="B6"><mixed-citation xmlns:xlink="http://www.w3.org/1999/xlink" xlink:type="simple"><person-group><name name-style="western"><surname>Bourguignon</surname><given-names>T</given-names></name><name name-style="western"><surname>Leponce</surname><given-names>M</given-names></name><name name-style="western"><surname>Roisin</surname><given-names>Y</given-names></name></person-group> (<year>2011a</year>) <article-title>Beta-Diversity of termite assemblages among primary French Guiana rain forests.</article-title><source>Biotropica</source><volume>43</volume>(<issue>4</issue>): <fpage>473</fpage>–<lpage>479</lpage>. <ext-link xlink:href="10.1111/j.1744-7429.2010.00729.x" ext-link-type="doi" xlink:type="simple">https://doi.org/10.1111/j.1744-7429.2010.00729.x</ext-link></mixed-citation></ref></ref-list></tp:taxon-treatment>
