# Supplementary material for: ﻿Diminishing the taxonomic gap in the neotropical soldierless termites: descriptions of four new genera and a new Anoplotermes species (Isoptera, Termitidae, Apicotermitinae)
Source: Zookeys. 2023 Jun 22;1167:317–52. doi: 10.3897/zookeys.1167.100001 (PMC10311428; doi:10.3897/zookeys.1167.100001)
Supplement: XML Treatment for Ourissotermes [file zookeys.1167.100001-treatment8.xml]

<!DOCTYPE tp:taxon-treatment
  PUBLIC "-//TaxonX//DTD Taxonomic Treatment Publishing DTD v0 20100105//EN" "tax-treatment-NSO.dtd">
<tp:taxon-treatment xmlns:tp="http://www.plazi.org/taxpub"><tp:treatment-meta><kwd-group><label>Taxon classification</label><kwd>
                <named-content content-type="kingdom">Animalia</named-content>
              </kwd><kwd>
                <named-content content-type="order">Isoptera</named-content>
              </kwd><kwd>
                <named-content content-type="family">Termitidae</named-content>
              </kwd></kwd-group><mixed-citation publication-type="journal"><person-group><name><surname>Carrijo</surname><given-names>Tiago F.</given-names></name><name><surname>Castro</surname><given-names>Daniel</given-names></name><name><surname>Wang</surname><given-names>Menglin</given-names></name><name><surname>Constantini</surname><given-names>Joice P.</given-names></name><name><surname>Bourguignon</surname><given-names>Thomas</given-names></name><name><surname>Cancello</surname><given-names>Eliana M.</given-names></name><name><surname>Roisin</surname><given-names>Yves</given-names></name><name><surname>Scheffrahn</surname><given-names>Rudolf H.</given-names></name></person-group><article-title>﻿Diminishing the taxonomic gap in the neotropical soldierless termites: descriptions of four new genera and a new <italic><tp:taxon-name><tp:taxon-name-part taxon-name-part-type="genus" reg="Anoplotermes">Anoplotermes</tp:taxon-name-part></tp:taxon-name></italic> species (<tp:taxon-name><tp:taxon-name-part taxon-name-part-type="order">Isoptera</tp:taxon-name-part></tp:taxon-name>, <tp:taxon-name><tp:taxon-name-part taxon-name-part-type="family">Termitidae</tp:taxon-name-part></tp:taxon-name>, <tp:taxon-name><tp:taxon-name-part taxon-name-part-type="subfamily">Apicotermitinae</tp:taxon-name-part></tp:taxon-name>)</article-title><source>Zookeys</source><day>22</day><month>06</month><year>2023</year><volume>1167</volume><fpage>317</fpage><lpage>352</lpage><pub-id pub-id-type="doi">10.3897/zookeys.1167.100001</pub-id></mixed-citation></tp:treatment-meta><tp:nomenclature><label>﻿</label><tp:taxon-name>
              <object-id xmlns:xlink="http://www.w3.org/1999/xlink" content-type="arpha" xlink:type="simple">FD65614A-A29E-54D7-8E52-711D6248D5BB</object-id>
              <tp:taxon-name-part taxon-name-part-type="genus" reg="Ourissotermes">Ourissotermes</tp:taxon-name-part>
              <object-id xmlns:xlink="http://www.w3.org/1999/xlink" content-type="zoobank" xlink:type="simple">https://zoobank.org/0502EECC-FF32-4CF5-B75C-6E1FE4361D65</object-id>
            </tp:taxon-name><tp:taxon-authority>Scheffrahn, Carrijo &amp; Castro</tp:taxon-authority><tp:taxon-status xmlns:xlink="http://www.w3.org/1999/xlink" xlink:type="simple">gen. nov.</tp:taxon-status></tp:nomenclature><tp:treatment-sec sec-type="type species" id="SECID0ELMBI"><title>Type species.</title><p><italic><tp:taxon-name><tp:taxon-name-part taxon-name-part-type="genus" reg="Ourissotermes">Ourissotermes</tp:taxon-name-part><tp:taxon-name-part taxon-name-part-type="species" reg="giblinorum">giblinorum</tp:taxon-name-part></tp:taxon-name></italic> sp. nov.</p></tp:treatment-sec><tp:treatment-sec sec-type="diagnosis" id="SECID0E3MBI"><title>Diagnosis.</title><p>Enteric valve armature composed of six pectinate bunches with 4–6 rows of spines, distal portion (proximal to <abbrev xmlns:xlink="http://www.w3.org/1999/xlink" xlink:title="paunch" id="ABBRID0ECNBI" xlink:type="simple">P3</abbrev>) with longer spines, decreasing posteriorly; smaller spines tooth-like. Proximal portion of cushions with a small spine tooth-like (near P1). Enteric valve (<abbrev xmlns:xlink="http://www.w3.org/1999/xlink" xlink:title="Enteric valve" id="ABBRID0EGNBI" xlink:type="simple">EV</abbrev>) inserted directly into the paunch (<abbrev xmlns:xlink="http://www.w3.org/1999/xlink" xlink:title="paunch" id="ABBRID0EKNBI" xlink:type="simple">P3</abbrev>), without an enteric valve seating (<abbrev xmlns:xlink="http://www.w3.org/1999/xlink" xlink:title="enteric valve seating" id="ABBRID0EONBI" xlink:type="simple">EVS</abbrev>) differentiated.</p></tp:treatment-sec><tp:treatment-sec sec-type="description" id="SECID0ESNBI"><title>Description.</title><p><bold><italic>Imago</italic>.</bold> (Fig. <xref ref-type="fig" rid="F1">1G, H</xref>) Head slightly concave upwards the ocelli. Fontanelle very small or inconspicuous. Eye and ocelli subcircular. Antenna with 15 articles (formula 2&gt;3&lt;4&lt;5&lt;6). Lateral margin of pronotum elongated and well rounded.</p><p><bold><italic>Worker</italic>.</bold> (Fig. <xref ref-type="fig" rid="F3">3C, D</xref>) Dorsal surface of the head capsule slightly convex anteriorly in lateral view. Postclypeus highly inflated. Antenna with 14 articles. Left mandible with apical tooth more prominent than M1+2; edges of M3 forming a triangle with an obtuse angle and a slightly truncated tip; molar prominence well developed, partially hiding the molar process; right mandible with apical tooth more prominent than M1; M2 triangular, forming an acute angle with a prominent tip, but slightly less prominent than M1 (Fig. <xref ref-type="fig" rid="F5">5E</xref>). Gut (Fig. <xref ref-type="fig" rid="F7">7B</xref>) with a small mesenteric tongue and a simple transverse junction between P1 and the mesenteron; <abbrev xmlns:xlink="http://www.w3.org/1999/xlink" xlink:title="Enteric valve seating" id="ABBRID0EUOBI" xlink:type="simple">EVS</abbrev> not conspicuous. <abbrev xmlns:xlink="http://www.w3.org/1999/xlink" xlink:title="enteric valve armature" id="ABBRID0EYOBI" xlink:type="simple">EVA</abbrev> composed of six pectinate bunches with 4–6 rows of spines, distal portion (proximal to <abbrev xmlns:xlink="http://www.w3.org/1999/xlink" xlink:title="paunch" id="ABBRID0E3OBI" xlink:type="simple">P3</abbrev>) with longer spines, decreasing posteriorly.</p><fig id="F5" position="float" orientation="portrait"><object-id xmlns:xlink="http://www.w3.org/1999/xlink" content-type="doi" xlink:type="simple">10.3897/zookeys.1167.100001.figure5</object-id><object-id xmlns:xlink="http://www.w3.org/1999/xlink" content-type="arpha" xlink:type="simple">4A222F1E-BB35-59B1-B61B-93AE35C60B91</object-id><label>Figure 5.</label><caption><p>Mandibles of workers <bold>A</bold><italic><tp:taxon-name><tp:taxon-name-part taxon-name-part-type="genus" reg="Anoplotermes">Anoplotermes</tp:taxon-name-part><tp:taxon-name-part taxon-name-part-type="species" reg="susanae">susanae</tp:taxon-name-part></tp:taxon-name></italic> sp. nov. B <italic><tp:taxon-name><tp:taxon-name-part taxon-name-part-type="genus" reg="Hirsutitermes">Hirsutitermes</tp:taxon-name-part><tp:taxon-name-part taxon-name-part-type="species" reg="kanzakii">kanzakii</tp:taxon-name-part></tp:taxon-name></italic> sp. nov. <bold>C</bold><italic><tp:taxon-name><tp:taxon-name-part taxon-name-part-type="genus" reg="Krecekitermes">Krecekitermes</tp:taxon-name-part><tp:taxon-name-part taxon-name-part-type="species" reg="daironi">daironi</tp:taxon-name-part></tp:taxon-name></italic> sp. nov. <bold>D</bold><italic><tp:taxon-name><tp:taxon-name-part taxon-name-part-type="genus" reg="Mangolditermes">Mangolditermes</tp:taxon-name-part><tp:taxon-name-part taxon-name-part-type="species" reg="curveileum">curveileum</tp:taxon-name-part></tp:taxon-name></italic> sp. nov. <bold>E</bold>, <italic><tp:taxon-name><tp:taxon-name-part taxon-name-part-type="genus" reg="Ourissotermes">Ourissotermes</tp:taxon-name-part><tp:taxon-name-part taxon-name-part-type="species" reg="giblinorum">giblinorum</tp:taxon-name-part></tp:taxon-name></italic> sp.nov. Arrow indicates the molar process.</p></caption><graphic xmlns:xlink="http://www.w3.org/1999/xlink" xlink:href="zookeys-1167-317_article-100001__-g005.jpg" position="float" orientation="portrait" xlink:type="simple" id="oo_867543.jpg"><uri content-type="original_file" xlink:type="simple">https://binary.pensoft.net/fig/867543</uri></graphic></fig><fig id="F6" position="float" orientation="portrait"><object-id xmlns:xlink="http://www.w3.org/1999/xlink" content-type="doi" xlink:type="simple">10.3897/zookeys.1167.100001.figure6</object-id><object-id xmlns:xlink="http://www.w3.org/1999/xlink" content-type="arpha" xlink:type="simple">1CA891ED-72D9-574C-9EF7-64520CD596C9</object-id><label>Figure 6.</label><caption><p>Worker digestive tracts. From left to right: ventral, right, dorsal, and left views <bold>A</bold><italic><tp:taxon-name><tp:taxon-name-part taxon-name-part-type="genus" reg="Anoplotermes">Anoplotermes</tp:taxon-name-part><tp:taxon-name-part taxon-name-part-type="species" reg="susanae">susanae</tp:taxon-name-part></tp:taxon-name></italic> sp. nov. <bold>B</bold><italic><tp:taxon-name><tp:taxon-name-part taxon-name-part-type="genus" reg="Hirsutitermes">Hirsutitermes</tp:taxon-name-part><tp:taxon-name-part taxon-name-part-type="species" reg="kanzakii">kanzakii</tp:taxon-name-part></tp:taxon-name></italic> sp. nov. <bold>C</bold><italic><tp:taxon-name><tp:taxon-name-part taxon-name-part-type="genus" reg="Krecekitermes">Krecekitermes</tp:taxon-name-part><tp:taxon-name-part taxon-name-part-type="species" reg="daironi">daironi</tp:taxon-name-part></tp:taxon-name></italic> sp. nov. Abbreviations: C = crop, DO = Dehiscent organ, <abbrev xmlns:xlink="http://www.w3.org/1999/xlink" xlink:title="mixed segment" id="ABBRID0E2SBI" xlink:type="simple">MS</abbrev> = mesenteron, MT = mesenteric tongue (mixed segment), P1 = ileum, <abbrev xmlns:xlink="http://www.w3.org/1999/xlink" xlink:title="Enteric valve seating" id="ABBRID0E6SBI" xlink:type="simple">EVS</abbrev> = enteric valve seating, <abbrev xmlns:xlink="http://www.w3.org/1999/xlink" xlink:title="paunch" id="ABBRID0EDTBI" xlink:type="simple">P3</abbrev> and P3b = paunch, P4 = colon, P5 = rectum.</p></caption><graphic xmlns:xlink="http://www.w3.org/1999/xlink" xlink:href="zookeys-1167-317_article-100001__-g006.jpg" position="float" orientation="portrait" xlink:type="simple" id="oo_867544.jpg"><uri content-type="original_file" xlink:type="simple">https://binary.pensoft.net/fig/867544</uri></graphic></fig><fig id="F7" position="float" orientation="portrait"><object-id xmlns:xlink="http://www.w3.org/1999/xlink" content-type="doi" xlink:type="simple">10.3897/zookeys.1167.100001.figure7</object-id><object-id xmlns:xlink="http://www.w3.org/1999/xlink" content-type="arpha" xlink:type="simple">2A788F72-FB42-505E-AC78-742483147074</object-id><label>Figure 7.</label><caption><p>Worker digestive tracts <bold>A</bold><italic><tp:taxon-name><tp:taxon-name-part taxon-name-part-type="genus" reg="Mangolditermes">Mangolditermes</tp:taxon-name-part><tp:taxon-name-part taxon-name-part-type="species" reg="curveileum">curveileum</tp:taxon-name-part></tp:taxon-name></italic> sp. nov. <bold>B</bold><italic><tp:taxon-name><tp:taxon-name-part taxon-name-part-type="genus" reg="Ourissotermes">Ourissotermes</tp:taxon-name-part><tp:taxon-name-part taxon-name-part-type="species" reg="giblinorum">giblinorum</tp:taxon-name-part></tp:taxon-name></italic> sp. nov. From left to right: ventral, right, dorsal, and left views. Abbreviations: DO = dehiscent organ, C = crop, <abbrev xmlns:xlink="http://www.w3.org/1999/xlink" xlink:title="mixed segment" id="ABBRID0EOUBI" xlink:type="simple">MS</abbrev> = mesenteron, MT = mesenteric tongue (mixed segment), P1 = ileum, <abbrev xmlns:xlink="http://www.w3.org/1999/xlink" xlink:title="Enteric valve seating" id="ABBRID0ESUBI" xlink:type="simple">EVS</abbrev> = enteric valve seating, <abbrev xmlns:xlink="http://www.w3.org/1999/xlink" xlink:title="paunch" id="ABBRID0EWUBI" xlink:type="simple">P3</abbrev> and P3b = paunch, P4 = colon, P5 = rectum.</p></caption></fig></tp:treatment-sec><tp:treatment-sec sec-type="comparisons" id="SECID0E1UBI"><title>Comparison and remarks.</title><p>Enteric valve armature of <italic><tp:taxon-name><tp:taxon-name-part taxon-name-part-type="genus" reg="Ourissotermes">Ourissotermes</tp:taxon-name-part></tp:taxon-name></italic> is similar to <italic><tp:taxon-name><tp:taxon-name-part taxon-name-part-type="genus" reg="Patawatermes">Patawatermes</tp:taxon-name-part></tp:taxon-name></italic>, and <italic><tp:taxon-name><tp:taxon-name-part taxon-name-part-type="genus" reg="Echinotermes">Echinotermes</tp:taxon-name-part></tp:taxon-name></italic><abbrev xmlns:xlink="http://www.w3.org/1999/xlink" xlink:title="enteric valve armature" id="ABBRID0EVVBI" xlink:type="simple">EVA</abbrev>, but <italic><tp:taxon-name><tp:taxon-name-part taxon-name-part-type="genus" reg="Ourissotermes">Ourissotermes</tp:taxon-name-part></tp:taxon-name></italic> can be easily differentiated because <abbrev xmlns:xlink="http://www.w3.org/1999/xlink" xlink:title="enteric valve armature" id="ABBRID0EAWBI" xlink:type="simple">EVA</abbrev> is inserted directly in <abbrev xmlns:xlink="http://www.w3.org/1999/xlink" xlink:title="paunch" id="ABBRID0EEWBI" xlink:type="simple">P3</abbrev>, without an <abbrev xmlns:xlink="http://www.w3.org/1999/xlink" xlink:title="Enteric valve seating" id="ABBRID0EIWBI" xlink:type="simple">EVS</abbrev> extension, while <italic><tp:taxon-name><tp:taxon-name-part taxon-name-part-type="genus" reg="Patawatermes">Patawatermes</tp:taxon-name-part></tp:taxon-name></italic><abbrev xmlns:xlink="http://www.w3.org/1999/xlink" xlink:title="Enteric valve seating" id="ABBRID0ETWBI" xlink:type="simple">EVS</abbrev> is a tubular extension clearly visible externally; <italic><tp:taxon-name><tp:taxon-name-part taxon-name-part-type="genus" reg="Echinotermes">Echinotermes</tp:taxon-name-part></tp:taxon-name></italic> present a trilobed <abbrev xmlns:xlink="http://www.w3.org/1999/xlink" xlink:title="Enteric valve seating" id="ABBRID0E5WBI" xlink:type="simple">EVS</abbrev>. <italic><tp:taxon-name><tp:taxon-name-part taxon-name-part-type="genus" reg="Ourissotermes">Ourissotermes</tp:taxon-name-part></tp:taxon-name></italic> present a digestive tract external morphology similar to that of <italic><tp:taxon-name><tp:taxon-name-part taxon-name-part-type="genus" reg="Hydrecotermes">Hydrecotermes</tp:taxon-name-part></tp:taxon-name></italic>; however, the <abbrev xmlns:xlink="http://www.w3.org/1999/xlink" xlink:title="enteric valve armature" id="ABBRID0EQXBI" xlink:type="simple">EVA</abbrev> of <italic><tp:taxon-name><tp:taxon-name-part taxon-name-part-type="genus" reg="Hydrecotermes">Hydrecotermes</tp:taxon-name-part></tp:taxon-name></italic> is unarmed.</p></tp:treatment-sec><tp:treatment-sec sec-type="Molecular analysis" id="SECID0E2XBI"><title>Molecular analysis.</title><p>This genus was recovered as part of a big clade composed of <italic><tp:taxon-name><tp:taxon-name-part taxon-name-part-type="genus" reg="Dissimulitermes">Dissimulitermes</tp:taxon-name-part></tp:taxon-name></italic>, <italic><tp:taxon-name><tp:taxon-name-part taxon-name-part-type="genus" reg="Disjunctitermes">Disjunctitermes</tp:taxon-name-part></tp:taxon-name></italic>, <italic><tp:taxon-name><tp:taxon-name-part taxon-name-part-type="genus" reg="Tonsuritermes">Tonsuritermes</tp:taxon-name-part></tp:taxon-name></italic>, <italic><tp:taxon-name><tp:taxon-name-part taxon-name-part-type="genus" reg="Mangolditermes">Mangolditermes</tp:taxon-name-part></tp:taxon-name></italic>, <italic><tp:taxon-name><tp:taxon-name-part taxon-name-part-type="genus" reg="Tetimatermes">Tetimatermes</tp:taxon-name-part></tp:taxon-name></italic>, <italic><tp:taxon-name><tp:taxon-name-part taxon-name-part-type="genus" reg="Aparatermes">Aparatermes</tp:taxon-name-part></tp:taxon-name></italic>, <italic><tp:taxon-name><tp:taxon-name-part taxon-name-part-type="genus" reg="Compositermes">Compositermes</tp:taxon-name-part></tp:taxon-name></italic>, and the species <italic><tp:taxon-name><tp:taxon-name-part taxon-name-part-type="genus" reg="Ruptitermes">Ruptitermes</tp:taxon-name-part><tp:taxon-name-part taxon-name-part-type="species" reg="arboreus">arboreus</tp:taxon-name-part></tp:taxon-name></italic>. The last four form a well-corroborated group, but all the others should be interpreted as a polytomy.</p></tp:treatment-sec><tp:treatment-sec sec-type="etymology" id="SECID0E4ZBI"><title>Etymology.</title><p>The species name is due to the resemblance of the <abbrev xmlns:xlink="http://www.w3.org/1999/xlink" xlink:title="Enteric valve" id="ABBRID0ED1BI" xlink:type="simple">EV</abbrev> armature with the body spines of a sea ​​urchin, that the translation to Portuguese is “ouriço”.</p></tp:treatment-sec><tp:treatment-sec><!--Section generated to contain objects referenced in tp:taxon-treatment.--><fig id="F1" position="float" orientation="portrait"><object-id xmlns:xlink="http://www.w3.org/1999/xlink" content-type="doi" xlink:type="simple">10.3897/zookeys.1167.100001.figure1</object-id><object-id xmlns:xlink="http://www.w3.org/1999/xlink" content-type="arpha" xlink:type="simple">B9F51FD5-FF6E-5778-A763-163621EA527E</object-id><label>Figure 1.</label><caption><p>Imago head and pronotum in dorsal and lateral view <bold>A, B</bold><italic><tp:taxon-name><tp:taxon-name-part taxon-name-part-type="genus" reg="Anoplotermes">Anoplotermes</tp:taxon-name-part><tp:taxon-name-part taxon-name-part-type="species" reg="susanae">susanae</tp:taxon-name-part></tp:taxon-name></italic> sp. nov. <bold>C, D</bold><italic><tp:taxon-name><tp:taxon-name-part taxon-name-part-type="genus" reg="Hirsutitermes">Hirsutitermes</tp:taxon-name-part><tp:taxon-name-part taxon-name-part-type="species" reg="kanzakii">kanzakii</tp:taxon-name-part></tp:taxon-name></italic> sp. nov. <bold>E, F</bold><italic><tp:taxon-name><tp:taxon-name-part taxon-name-part-type="genus" reg="Krecekitermes">Krecekitermes</tp:taxon-name-part><tp:taxon-name-part taxon-name-part-type="species" reg="daironi">daironi</tp:taxon-name-part></tp:taxon-name></italic> sp. nov. <bold>G, H</bold><italic><tp:taxon-name><tp:taxon-name-part taxon-name-part-type="genus" reg="Ourissotermes">Ourissotermes</tp:taxon-name-part><tp:taxon-name-part taxon-name-part-type="species" reg="giblinorum">giblinorum</tp:taxon-name-part></tp:taxon-name></italic> sp. nov.</p></caption><graphic xmlns:xlink="http://www.w3.org/1999/xlink" xlink:href="zookeys-1167-317_article-100001__-g001.jpg" position="float" orientation="portrait" xlink:type="simple" id="oo_867539.jpg"><uri content-type="original_file" xlink:type="simple">https://binary.pensoft.net/fig/867539</uri></graphic></fig><fig id="F3" position="float" orientation="portrait"><object-id xmlns:xlink="http://www.w3.org/1999/xlink" content-type="doi" xlink:type="simple">10.3897/zookeys.1167.100001.figure3</object-id><object-id xmlns:xlink="http://www.w3.org/1999/xlink" content-type="arpha" xlink:type="simple">E089CC9D-4FFB-5D83-A416-E57D4BDBBF0B</object-id><label>Figure 3.</label><caption><p>Head capsule of workers <bold>A, B</bold><italic><tp:taxon-name><tp:taxon-name-part taxon-name-part-type="genus" reg="Mangolditermes">Mangolditermes</tp:taxon-name-part><tp:taxon-name-part taxon-name-part-type="species" reg="curveileum">curveileum</tp:taxon-name-part></tp:taxon-name></italic> sp. nov. <bold>C, D</bold><italic><tp:taxon-name><tp:taxon-name-part taxon-name-part-type="genus" reg="Ourissotermes">Ourissotermes</tp:taxon-name-part><tp:taxon-name-part taxon-name-part-type="species" reg="giblinorum">giblinorum</tp:taxon-name-part></tp:taxon-name></italic> sp. nov.</p></caption><graphic xmlns:xlink="http://www.w3.org/1999/xlink" xlink:href="zookeys-1167-317_article-100001__-g003.jpg" position="float" orientation="portrait" xlink:type="simple" id="oo_867541.jpg"><uri content-type="original_file" xlink:type="simple">https://binary.pensoft.net/fig/867541</uri></graphic></fig></tp:treatment-sec></tp:taxon-treatment>
