# Supplementary material for: ﻿Diminishing the taxonomic gap in the neotropical soldierless termites: descriptions of four new genera and a new Anoplotermes species (Isoptera, Termitidae, Apicotermitinae)
Source: Zookeys. 2023 Jun 22;1167:317–52. doi: 10.3897/zookeys.1167.100001 (PMC10311428; doi:10.3897/zookeys.1167.100001)
Supplement: XML Treatment for Ourissotermes giblinorum [file zookeys.1167.100001-treatment9.xml]

<!DOCTYPE tp:taxon-treatment
  PUBLIC "-//TaxonX//DTD Taxonomic Treatment Publishing DTD v0 20100105//EN" "tax-treatment-NSO.dtd">
<tp:taxon-treatment xmlns:tp="http://www.plazi.org/taxpub"><tp:treatment-meta><kwd-group><label>Taxon classification</label><kwd>
                <named-content content-type="kingdom">Animalia</named-content>
              </kwd><kwd>
                <named-content content-type="order">Isoptera</named-content>
              </kwd><kwd>
                <named-content content-type="family">Termitidae</named-content>
              </kwd></kwd-group><mixed-citation publication-type="journal"><person-group><name><surname>Carrijo</surname><given-names>Tiago F.</given-names></name><name><surname>Castro</surname><given-names>Daniel</given-names></name><name><surname>Wang</surname><given-names>Menglin</given-names></name><name><surname>Constantini</surname><given-names>Joice P.</given-names></name><name><surname>Bourguignon</surname><given-names>Thomas</given-names></name><name><surname>Cancello</surname><given-names>Eliana M.</given-names></name><name><surname>Roisin</surname><given-names>Yves</given-names></name><name><surname>Scheffrahn</surname><given-names>Rudolf H.</given-names></name></person-group><article-title>﻿Diminishing the taxonomic gap in the neotropical soldierless termites: descriptions of four new genera and a new <italic><tp:taxon-name><tp:taxon-name-part taxon-name-part-type="genus" reg="Anoplotermes">Anoplotermes</tp:taxon-name-part></tp:taxon-name></italic> species (<tp:taxon-name><tp:taxon-name-part taxon-name-part-type="order">Isoptera</tp:taxon-name-part></tp:taxon-name>, <tp:taxon-name><tp:taxon-name-part taxon-name-part-type="family">Termitidae</tp:taxon-name-part></tp:taxon-name>, <tp:taxon-name><tp:taxon-name-part taxon-name-part-type="subfamily">Apicotermitinae</tp:taxon-name-part></tp:taxon-name>)</article-title><source>Zookeys</source><day>22</day><month>06</month><year>2023</year><volume>1167</volume><fpage>317</fpage><lpage>352</lpage><pub-id pub-id-type="doi">10.3897/zookeys.1167.100001</pub-id></mixed-citation></tp:treatment-meta><tp:nomenclature><label>﻿</label><tp:taxon-name>
              <object-id xmlns:xlink="http://www.w3.org/1999/xlink" content-type="arpha" xlink:type="simple">EBB0FD96-F87A-55BB-9351-3E7713C940F0</object-id>
              <tp:taxon-name-part taxon-name-part-type="genus" reg="Ourissotermes">Ourissotermes</tp:taxon-name-part>
              <tp:taxon-name-part taxon-name-part-type="species" reg="giblinorum">giblinorum</tp:taxon-name-part>
              <object-id xmlns:xlink="http://www.w3.org/1999/xlink" content-type="zoobank" xlink:type="simple">https://zoobank.org/858443DF-7180-4811-A25A-8C4F594EDBE7</object-id>
            </tp:taxon-name><tp:taxon-authority>Scheffrahn, Carrijo &amp; Castro</tp:taxon-authority><tp:taxon-status xmlns:xlink="http://www.w3.org/1999/xlink" xlink:type="simple">sp. nov.</tp:taxon-status></tp:nomenclature><tp:treatment-sec sec-type="material" id="SECID0EQ2BI"><title>Material examined.</title><p><bold><italic>Holotype</italic>.</bold> Worker from lot <named-content xmlns:xlink="http://www.w3.org/1999/xlink" content-type="dwc:institutional_code" xlink:title="Museu de Zoologia da Universidade de São Paulo, São Paulo, Brazil" xlink:href="http://grbio.org/institution/museu-de-zoologia-da-universidade-de-sao-paulo" xlink:type="simple">MZUSP</named-content> 17967 (in a separate vial with the remaining sample).</p></tp:treatment-sec><tp:treatment-sec sec-type="type locality" id="SECID0ED3BI"><title>Type locality.</title><p>Brazil. Rondônia, Porto Velho, Jaci-Paraná, <named-content xmlns:xlink="http://www.w3.org/1999/xlink" content-type="dwc:verbatimCoordinates" xlink:type="simple"><named-content content-type="geo-json" specific-use="{&#34;type&#34;:&#34;Point&#34;,&#34;coordinates&#34;:[-64.390000,-9.452600]}" id="NCID0EM3BI" xlink:type="simple">-9.4526, -64.3900</named-content></named-content>.</p></tp:treatment-sec><tp:treatment-sec sec-type="Type repository" id="SECID0ER3BI"><title>Type repository.</title><p>
              <named-content xmlns:xlink="http://www.w3.org/1999/xlink" content-type="dwc:institutional_code" xlink:title="Museu de Zoologia da Universidade de São Paulo, São Paulo, Brazil" xlink:href="http://grbio.org/institution/museu-de-zoologia-da-universidade-de-sao-paulo" xlink:type="simple">MZUSP</named-content>
            </p><p><bold><italic>Paratypes</italic>.</bold> Bolivia. Cochabamba, Chapare, Villa Tunari, (<named-content xmlns:xlink="http://www.w3.org/1999/xlink" content-type="dwc:verbatimCoordinates" xlink:type="simple"><named-content content-type="geo-json" specific-use="{&#34;type&#34;:&#34;Point&#34;,&#34;coordinates&#34;:[-65.435600,-17.002400]}" id="NCID0EJ4BI" xlink:type="simple">-17.0024, -65.4356</named-content></named-content>), 26.MAY.2013, 332 m, TF Carrijo, JA Chase, R Constantino, JR Mangold, A Mullins, J Křeček, T Nishimura, and RH Scheffrahn coll. (<named-content xmlns:xlink="http://www.w3.org/1999/xlink" content-type="dwc:institutional_code" xlink:title="University of Florida Termite Collection at Fort Lauderdale Research and Education Center, Davie, Florida, United States" xlink:href="http://grbio.org/institution/university-florida" xlink:type="simple">UFTC</named-content> BO118, BO127, BO153); Cristal Mayu, (<named-content xmlns:xlink="http://www.w3.org/1999/xlink" content-type="dwc:verbatimCoordinates" xlink:type="simple"><named-content content-type="geo-json" specific-use="{&#34;type&#34;:&#34;Point&#34;,&#34;coordinates&#34;:[-65.627300,-16.999300]}" id="NCID0EZ4BI" xlink:type="simple">-16.9993, -65.6273</named-content></named-content>), 26.MAY.2013, 504 m, TF Carrijo, JA Chase, R Constantino, JR Mangold, A Mullins, J Křeček, T Nishimura, and RH Scheffrahn coll. (<named-content xmlns:xlink="http://www.w3.org/1999/xlink" content-type="dwc:institutional_code" xlink:title="University of Florida Termite Collection at Fort Lauderdale Research and Education Center, Davie, Florida, United States" xlink:href="http://grbio.org/institution/university-florida" xlink:type="simple">UFTC</named-content> BO167). Brazil. Goiás, Nazário, (<named-content xmlns:xlink="http://www.w3.org/1999/xlink" content-type="dwc:verbatimCoordinates" xlink:type="simple"><named-content content-type="geo-json" specific-use="{&#34;type&#34;:&#34;Point&#34;,&#34;coordinates&#34;:[-50.229100,-16.590400]}" id="NCID0EJ5BI" xlink:type="simple">-16.5904, -50.2291</named-content></named-content>), 27.JUL.2015, TF Carrijo coll. (<named-content xmlns:xlink="http://www.w3.org/1999/xlink" content-type="dwc:institutional_code" xlink:title="Museu de Zoologia da Universidade de São Paulo, São Paulo, Brazil" xlink:href="http://grbio.org/institution/museu-de-zoologia-da-universidade-de-sao-paulo" xlink:type="simple">MZUSP</named-content> 25404**); Minas Gerais, Presidente Olegário, (<named-content xmlns:xlink="http://www.w3.org/1999/xlink" content-type="dwc:verbatimCoordinates" xlink:type="simple"><named-content content-type="geo-json" specific-use="{&#34;type&#34;:&#34;Point&#34;,&#34;coordinates&#34;:[-46.527300,-18.314300]}" id="NCID0EZ5BI" xlink:type="simple">-18.3143, -46.5273</named-content></named-content>), 18.JUL.2015, TF Carrijo coll. (<named-content xmlns:xlink="http://www.w3.org/1999/xlink" content-type="dwc:institutional_code" xlink:title="Museu de Zoologia da Universidade de São Paulo, São Paulo, Brazil" xlink:href="http://grbio.org/institution/museu-de-zoologia-da-universidade-de-sao-paulo" xlink:type="simple">MZUSP</named-content> 25391**); Paraíba, João Pessoa, Mata do Buraquinho, (<named-content xmlns:xlink="http://www.w3.org/1999/xlink" content-type="dwc:verbatimCoordinates" xlink:type="simple"><named-content content-type="geo-json" specific-use="{&#34;type&#34;:&#34;Point&#34;,&#34;coordinates&#34;:[-34.861400,-7.148000]}" id="NCID0EJ6BI" xlink:type="simple">-7.1480, -34.8614</named-content></named-content>), 01–20.JUN.2000, 63 m, A Vasconcellos coll. (<named-content xmlns:xlink="http://www.w3.org/1999/xlink" content-type="dwc:institutional_code" xlink:title="Museu de Zoologia da Universidade de São Paulo, São Paulo, Brazil" xlink:href="http://grbio.org/institution/museu-de-zoologia-da-universidade-de-sao-paulo" xlink:type="simple">MZUSP</named-content> 13496); Rondônia, Porto Velho, Jaci Paraná, (<named-content xmlns:xlink="http://www.w3.org/1999/xlink" content-type="dwc:verbatimCoordinates" xlink:type="simple"><named-content content-type="geo-json" specific-use="{&#34;type&#34;:&#34;Point&#34;,&#34;coordinates&#34;:[-64.390000,-9.452600]}" id="NCID0EZ6BI" xlink:type="simple">-9.4526, -64.3900</named-content></named-content>), 25.NOV.2011, 122 m, MM Rocha and J Cabral coll. (<named-content xmlns:xlink="http://www.w3.org/1999/xlink" content-type="dwc:institutional_code" xlink:title="Museu de Zoologia da Universidade de São Paulo, São Paulo, Brazil" xlink:href="http://grbio.org/institution/museu-de-zoologia-da-universidade-de-sao-paulo" xlink:type="simple">MZUSP</named-content> 17967); Porto Velho, Nova Mutum Paraná, (<named-content xmlns:xlink="http://www.w3.org/1999/xlink" content-type="dwc:verbatimCoordinates" xlink:type="simple"><named-content content-type="geo-json" specific-use="{&#34;type&#34;:&#34;Point&#34;,&#34;coordinates&#34;:[-64.726900,-9.317600]}" id="NCID0EJACI" xlink:type="simple">-9.3176, -64.7269</named-content></named-content>), 18.SEP.2010, 188 m, TF Carrijo and RG Santos coll. (<named-content xmlns:xlink="http://www.w3.org/1999/xlink" content-type="dwc:institutional_code" xlink:title="Museu de Zoologia da Universidade de São Paulo, São Paulo, Brazil" xlink:href="http://grbio.org/institution/museu-de-zoologia-da-universidade-de-sao-paulo" xlink:type="simple">MZUSP</named-content> 17952**); Porto Velho, Mutum-Paraná, (<named-content xmlns:xlink="http://www.w3.org/1999/xlink" content-type="dwc:verbatimCoordinates" xlink:type="simple"><named-content content-type="geo-json" specific-use="{&#34;type&#34;:&#34;Point&#34;,&#34;coordinates&#34;:[-65.068600,-9.582300]}" id="NCID0EZACI" xlink:type="simple">-9.5823, -65.0686</named-content></named-content>), 13.MAY.2010, 250 m, TF Carrijo and MM Rocha coll. (<named-content xmlns:xlink="http://www.w3.org/1999/xlink" content-type="dwc:institutional_code" xlink:title="Museu de Zoologia da Universidade de São Paulo, São Paulo, Brazil" xlink:href="http://grbio.org/institution/museu-de-zoologia-da-universidade-de-sao-paulo" xlink:type="simple">MZUSP</named-content> 17949). Colombia. Vaupés, Mitú, Comunidad de Piracemo, (<named-content xmlns:xlink="http://www.w3.org/1999/xlink" content-type="dwc:verbatimCoordinates" xlink:type="simple"><named-content content-type="geo-json" specific-use="{&#34;type&#34;:&#34;Point&#34;,&#34;coordinates&#34;:[-70.388900,1.337500]}" id="NCID0EJBCI" xlink:type="simple">1.3375, -70.3889</named-content></named-content>), 27.MAR.2019, 181 m, CP Peña coll. (<abbrev xmlns:xlink="http://www.w3.org/1999/xlink" content-type="institution" xlink:title="Colección de Artrópodos Terrestres de la Amazonía Colombiana of the SINCHI Institute" id="ABBRID0EOBCI" xlink:type="simple">CATAC</abbrev>-9447). FRENCH GUIANA. Cayenne, Sinnamary, Petit Saut road, (<named-content xmlns:xlink="http://www.w3.org/1999/xlink" content-type="dwc:verbatimCoordinates" xlink:type="simple"><named-content content-type="geo-json" specific-use="{&#34;type&#34;:&#34;Point&#34;,&#34;coordinates&#34;:[-52.979330,5.073880]}" id="NCID0EWBCI" xlink:type="simple">5.07388, -52.97933</named-content></named-content>), 03.JUN.2016, 94 m, Y Roisin, JE Romero Arias, S Hellemans coll. (<named-content xmlns:xlink="http://www.w3.org/1999/xlink" content-type="dwc:institutional_code" xlink:title="Unit of Evolutionary Biology and Ecology, Université Libre de Bruxelles, Brussels, Belgium" xlink:href="http://grbio.org/institution/universit%C3%A9-libre-de-bruxelles" xlink:type="simple">ULB</named-content> G16-127); (<named-content xmlns:xlink="http://www.w3.org/1999/xlink" content-type="dwc:verbatimCoordinates" xlink:type="simple"><named-content content-type="geo-json" specific-use="{&#34;type&#34;:&#34;Point&#34;,&#34;coordinates&#34;:[-52.965350,5.110850]}" id="NCID0EGCCI" xlink:type="simple">5.11085, -52.96535</named-content></named-content>), FEB.2019, 78 m, Y Roisin, C Legrand, P Babczenko, N Kaczmarek coll. (<named-content xmlns:xlink="http://www.w3.org/1999/xlink" content-type="dwc:institutional_code" xlink:title="Unit of Evolutionary Biology and Ecology, Université Libre de Bruxelles, Brussels, Belgium" xlink:href="http://grbio.org/institution/universit%C3%A9-libre-de-bruxelles" xlink:type="simple">ULB</named-content> L02-10F**); Régina, Nouragues Inselberg Station, (<named-content xmlns:xlink="http://www.w3.org/1999/xlink" content-type="dwc:verbatimCoordinates" xlink:type="simple"><named-content content-type="geo-json" specific-use="{&#34;type&#34;:&#34;Point&#34;,&#34;coordinates&#34;:[-52.681500,4.083300]}" id="NCID0EWCCI" xlink:type="simple">4.0833, -52.6815</named-content></named-content>), 16.JAN.2010, T Bourguignon, Y Roisin, J Šobotník, R. Hanus, J Cvačka coll. (<named-content xmlns:xlink="http://www.w3.org/1999/xlink" content-type="dwc:institutional_code" xlink:title="Unit of Evolutionary Biology and Ecology, Université Libre de Bruxelles, Brussels, Belgium" xlink:href="http://grbio.org/institution/universit%C3%A9-libre-de-bruxelles" xlink:type="simple">ULB</named-content> G627). PERU, Ucayali, Nueva Requena, (<named-content xmlns:xlink="http://www.w3.org/1999/xlink" content-type="dwc:verbatimCoordinates" xlink:type="simple"><named-content content-type="geo-json" specific-use="{&#34;type&#34;:&#34;Point&#34;,&#34;coordinates&#34;:[-74.843600,-8.370000]}" id="NCID0EGDCI" xlink:type="simple">-8.3700, -74.8436</named-content></named-content>), 29.MAY.2014, 185 m, T Carrijo, JA Chase, R Constantino, J Křeček, E Kuswanto, JR Mangold, A. Mullins, T. Nishimura, and RH Scheffrahn coll. (<named-content xmlns:xlink="http://www.w3.org/1999/xlink" content-type="dwc:institutional_code" xlink:title="University of Florida Termite Collection at Fort Lauderdale Research and Education Center, Davie, Florida, United States" xlink:href="http://grbio.org/institution/university-florida" xlink:type="simple">UFTC</named-content> PU611).</p></tp:treatment-sec><tp:treatment-sec sec-type="diagnosis" id="SECID0ETDCI"><title>Diagnosis.</title><p>As described for the genus.</p></tp:treatment-sec><tp:treatment-sec sec-type="description" id="SECID0EYDCI"><title>Description.</title><p><bold><italic>Imago</italic>.</bold> (Fig. <xref ref-type="fig" rid="F1">1G, H</xref>) Head capsule, nota, and wing scales reddish-brown, with the head slightly darker. Head capsule with many bristles, densely covered by short hairs. Postclypeus slightly swollen, with a thin median suture. Anteclypeus elongated and wide, with rounded sides and medium portion. Pronotum with few short bristles in the margins. Meso- and metathorax covered with numerous hairs.</p><p><bold><italic>Worker</italic>.</bold> (Fig. <xref ref-type="fig" rid="F3">3C, D</xref>) Medium-size. Monomorphic. Head capsule pale yellowish, with a faint fontanelle; antennal articles whitish. Head capsule covered with numerous medium-size bristles and sparse long setae. Pronotum with long bristles in the margins. Tergites and sternites with short hairs on the surface and long bristles in the margins. Fore tibia (Fig. <xref ref-type="fig" rid="F4">4E</xref>) moderately inflated and thickly covered with bristles of the same size, with sparse long-size bristles; pilosity denser apically with thicker spine-like bristles close to the tarsal region.</p><p>Gut (Fig. <xref ref-type="fig" rid="F7">7B</xref>) with a P1 of uniform width along the entire length, inserted directly into <abbrev xmlns:xlink="http://www.w3.org/1999/xlink" xlink:title="paunch" id="ABBRID0E3ECI" xlink:type="simple">P3</abbrev>, making <abbrev xmlns:xlink="http://www.w3.org/1999/xlink" xlink:title="Enteric valve seating" id="ABBRID0EAFCI" xlink:type="simple">EVS</abbrev> not conspicuous. Each of six <abbrev xmlns:xlink="http://www.w3.org/1999/xlink" xlink:title="Enteric valve" id="ABBRID0EEFCI" xlink:type="simple">EV</abbrev> cushions armed with complex distal rake of sclerotized spines; rakes composed of 4–6 rows of pectinate spines, the posterior rows with 8–15 spines, and the anterior rows with 1–5 spines. Cushions pyriform, each with pentagonal and hexagonal scales; scales near the middle with small spine directed upwards; spines more noticeable near the distal portion; each cushion with a small spine directed proximally (Fig. <xref ref-type="fig" rid="F10">10D–F</xref>).</p><fig id="F8" position="float" orientation="portrait"><object-id xmlns:xlink="http://www.w3.org/1999/xlink" content-type="doi" xlink:type="simple">10.3897/zookeys.1167.100001.figure8</object-id><object-id xmlns:xlink="http://www.w3.org/1999/xlink" content-type="arpha" xlink:type="simple">FB52B7A5-FB8C-56FB-86CB-9F2D91C51CE7</object-id><label>Figure 8.</label><caption><p>Worker enteric valve of <italic><tp:taxon-name><tp:taxon-name-part taxon-name-part-type="genus" reg="Anoplotermes">Anoplotermes</tp:taxon-name-part><tp:taxon-name-part taxon-name-part-type="species" reg="susanae">susanae</tp:taxon-name-part></tp:taxon-name></italic> sp. nov. <bold>A, B</bold> sliced mount <bold>C</bold> enteric valve seating filled with bacteria located on “bacterial slime”. Locations of enteric valve cushions (P2) and “star-like” plaque at the junction of P1 and <abbrev xmlns:xlink="http://www.w3.org/1999/xlink" xlink:title="paunch" id="ABBRID0EDGCI" xlink:type="simple">P3</abbrev> are diagrammed <bold>D</bold> whole mount. Scale bars: 100 μm.</p></caption><graphic xmlns:xlink="http://www.w3.org/1999/xlink" xlink:href="zookeys-1167-317_article-100001__-g007.jpg" position="float" orientation="portrait" xlink:type="simple" id="oo_867545.jpg"><uri content-type="original_file" xlink:type="simple">https://binary.pensoft.net/fig/867545</uri></graphic></fig><fig id="F9" position="float" orientation="portrait"><object-id xmlns:xlink="http://www.w3.org/1999/xlink" content-type="doi" xlink:type="simple">10.3897/zookeys.1167.100001.figure9</object-id><object-id xmlns:xlink="http://www.w3.org/1999/xlink" content-type="arpha" xlink:type="simple">F215B921-629F-5733-B12A-303BC65A5A1B</object-id><label>Figure 9.</label><caption><p>Worker enteric valves <bold>A–C</bold><italic><tp:taxon-name><tp:taxon-name-part taxon-name-part-type="genus" reg="Hirsutitermes">Hirsutitermes</tp:taxon-name-part><tp:taxon-name-part taxon-name-part-type="species" reg="kanzakii">kanzakii</tp:taxon-name-part></tp:taxon-name></italic> sp. nov. from Colombia (<named-content xmlns:xlink="http://www.w3.org/1999/xlink" content-type="dwc:institutional_code" xlink:title="Universidad Nacional de Colombia, Bogotá D.C, Colombia" xlink:href="http://grbio.org/institution/universidad-nacional-de-colombia" xlink:type="simple">UNAB</named-content> 6137), Venezuela (<named-content xmlns:xlink="http://www.w3.org/1999/xlink" content-type="dwc:institutional_code" xlink:title="University of Florida Termite Collection at Fort Lauderdale Research and Education Center, Davie, Florida, United States" xlink:href="http://grbio.org/institution/university-florida" xlink:type="simple">UFTC</named-content> VZ363), and Bolivia (<named-content xmlns:xlink="http://www.w3.org/1999/xlink" content-type="dwc:institutional_code" xlink:title="University of Florida Termite Collection at Fort Lauderdale Research and Education Center, Davie, Florida, United States" xlink:href="http://grbio.org/institution/university-florida" xlink:type="simple">UFTC</named-content> BO532) <bold>D–F</bold><italic><tp:taxon-name><tp:taxon-name-part taxon-name-part-type="genus" reg="Krecekitermes">Krecekitermes</tp:taxon-name-part><tp:taxon-name-part taxon-name-part-type="species" reg="daironi">daironi</tp:taxon-name-part></tp:taxon-name></italic> sp. nov. from Brazil (<named-content xmlns:xlink="http://www.w3.org/1999/xlink" content-type="dwc:institutional_code" xlink:title="Museu de Zoologia da Universidade de São Paulo, São Paulo, Brazil" xlink:href="http://grbio.org/institution/museu-de-zoologia-da-universidade-de-sao-paulo" xlink:type="simple">MZUSP</named-content> 17402), Colombia (<abbrev xmlns:xlink="http://www.w3.org/1999/xlink" content-type="institution" xlink:title="Colección de Artrópodos Terrestres de la Amazonía Colombiana of the SINCHI Institute" id="ABBRID0EQICI" xlink:type="simple">CATAC</abbrev> 8308), and Bolivia (<named-content xmlns:xlink="http://www.w3.org/1999/xlink" content-type="dwc:institutional_code" xlink:title="University of Florida Termite Collection at Fort Lauderdale Research and Education Center, Davie, Florida, United States" xlink:href="http://grbio.org/institution/university-florida" xlink:type="simple">UFTC</named-content> BO84). Scale bars: 100 μm.</p></caption><graphic xmlns:xlink="http://www.w3.org/1999/xlink" xlink:href="zookeys-1167-317_article-100001__-g008.jpg" position="float" orientation="portrait" xlink:type="simple" id="oo_867546.jpg"><uri content-type="original_file" xlink:type="simple">https://binary.pensoft.net/fig/867546</uri></graphic></fig><fig id="F10" position="float" orientation="portrait"><object-id xmlns:xlink="http://www.w3.org/1999/xlink" content-type="doi" xlink:type="simple">10.3897/zookeys.1167.100001.figure10</object-id><object-id xmlns:xlink="http://www.w3.org/1999/xlink" content-type="arpha" xlink:type="simple">81AD38F5-9D6C-580A-9DBF-C8DCF39790B7</object-id><label>Figure 10.</label><caption><p>Worker enteric valves <bold>A–D</bold><italic><tp:taxon-name><tp:taxon-name-part taxon-name-part-type="genus" reg="Mangolditermes">Mangolditermes</tp:taxon-name-part><tp:taxon-name-part taxon-name-part-type="species" reg="curveileum">curveileum</tp:taxon-name-part></tp:taxon-name></italic> sp. nov. from French Guiana (G18-178), Peru (<named-content xmlns:xlink="http://www.w3.org/1999/xlink" content-type="dwc:institutional_code" xlink:title="University of Florida Termite Collection at Fort Lauderdale Research and Education Center, Davie, Florida, United States" xlink:href="http://grbio.org/institution/university-florida" xlink:type="simple">UFTC</named-content> PU520 and PU703), and Brazil (<named-content xmlns:xlink="http://www.w3.org/1999/xlink" content-type="dwc:institutional_code" xlink:title="Museu de Zoologia da Universidade de São Paulo, São Paulo, Brazil" xlink:href="http://grbio.org/institution/museu-de-zoologia-da-universidade-de-sao-paulo" xlink:type="simple">MZUSP</named-content> 17114) <bold>E–H</bold><italic><tp:taxon-name><tp:taxon-name-part taxon-name-part-type="genus" reg="Ourissotermes">Ourissotermes</tp:taxon-name-part><tp:taxon-name-part taxon-name-part-type="species" reg="giblinorum">giblinorum</tp:taxon-name-part></tp:taxon-name></italic> sp. nov. from Brazil (<named-content xmlns:xlink="http://www.w3.org/1999/xlink" content-type="dwc:institutional_code" xlink:title="Museu de Zoologia da Universidade de São Paulo, São Paulo, Brazil" xlink:href="http://grbio.org/institution/museu-de-zoologia-da-universidade-de-sao-paulo" xlink:type="simple">MZUSP</named-content> 17967), Colombia (<abbrev xmlns:xlink="http://www.w3.org/1999/xlink" content-type="institution" xlink:title="Colección de Artrópodos Terrestres de la Amazonía Colombiana of the SINCHI Institute" id="ABBRID0E3KCI" xlink:type="simple">CATAC</abbrev> 9447), Bolivia (<named-content xmlns:xlink="http://www.w3.org/1999/xlink" content-type="dwc:institutional_code" xlink:title="University of Florida Termite Collection at Fort Lauderdale Research and Education Center, Davie, Florida, United States" xlink:href="http://grbio.org/institution/university-florida" xlink:type="simple">UFTC</named-content> BO167), and French Guiana (G16-127). Scale bars: 100 μm.</p></caption><graphic xmlns:xlink="http://www.w3.org/1999/xlink" xlink:href="zookeys-1167-317_article-100001__-g009.jpg" position="float" orientation="portrait" xlink:type="simple" id="oo_867547.jpg"><uri content-type="original_file" xlink:type="simple">https://binary.pensoft.net/fig/867547</uri></graphic></fig><fig id="F11" position="float" orientation="portrait"><object-id xmlns:xlink="http://www.w3.org/1999/xlink" content-type="doi" xlink:type="simple">10.3897/zookeys.1167.100001.figure11</object-id><object-id xmlns:xlink="http://www.w3.org/1999/xlink" content-type="arpha" xlink:type="simple">2156B0AD-E52E-5C77-93F5-A308448E31D4</object-id><label>Figure 11.</label><caption><p><tp:taxon-name><tp:taxon-name-part taxon-name-part-type="subfamily">Apicotermitinae</tp:taxon-name-part></tp:taxon-name> worker enteric valves <bold>A</bold><italic><tp:taxon-name><tp:taxon-name-part taxon-name-part-type="genus" reg="Hydrecotermes">Hydrecotermes</tp:taxon-name-part><tp:taxon-name-part taxon-name-part-type="species" reg="arienesho">arienesho</tp:taxon-name-part></tp:taxon-name></italic><bold>B</bold><italic><tp:taxon-name><tp:taxon-name-part taxon-name-part-type="genus" reg="Hydrecotermes">Hydrecotermes</tp:taxon-name-part><tp:taxon-name-part taxon-name-part-type="species" reg="kawaii">kawaii</tp:taxon-name-part></tp:taxon-name></italic><bold>C</bold><italic><tp:taxon-name><tp:taxon-name-part taxon-name-part-type="genus" reg="Humutermes">Humutermes</tp:taxon-name-part><tp:taxon-name-part taxon-name-part-type="species" reg="noiroti">noiroti</tp:taxon-name-part></tp:taxon-name></italic><bold>D</bold><italic><tp:taxon-name><tp:taxon-name-part taxon-name-part-type="genus" reg="Anoplotermes">Anoplotermes</tp:taxon-name-part><tp:taxon-name-part taxon-name-part-type="species" reg="banksi">banksi</tp:taxon-name-part></tp:taxon-name></italic><bold>E</bold><italic><tp:taxon-name><tp:taxon-name-part taxon-name-part-type="genus" reg="Anoplotermes">Anoplotermes</tp:taxon-name-part><tp:taxon-name-part taxon-name-part-type="species" reg="meridianus">meridianus</tp:taxon-name-part></tp:taxon-name></italic><bold>F</bold><italic><tp:taxon-name><tp:taxon-name-part taxon-name-part-type="genus" reg="Anoplotermes">Anoplotermes</tp:taxon-name-part><tp:taxon-name-part taxon-name-part-type="species" reg="janus">janus</tp:taxon-name-part></tp:taxon-name></italic><bold>G</bold><italic><tp:taxon-name><tp:taxon-name-part taxon-name-part-type="genus" reg="Anoplotermes">Anoplotermes</tp:taxon-name-part><tp:taxon-name-part taxon-name-part-type="species" reg="parvus">parvus</tp:taxon-name-part></tp:taxon-name></italic><bold>H</bold><italic><tp:taxon-name><tp:taxon-name-part taxon-name-part-type="genus" reg="Longustitermes">Longustitermes</tp:taxon-name-part><tp:taxon-name-part taxon-name-part-type="species" reg="manni">manni</tp:taxon-name-part></tp:taxon-name></italic><bold>I</bold><italic><tp:taxon-name><tp:taxon-name-part taxon-name-part-type="genus" reg="Patawatermes">Patawatermes</tp:taxon-name-part><tp:taxon-name-part taxon-name-part-type="species" reg="nigripunctatus">nigripunctatus</tp:taxon-name-part></tp:taxon-name></italic><bold>J</bold><italic><tp:taxon-name><tp:taxon-name-part taxon-name-part-type="genus" reg="Patawatermes">Patawatermes</tp:taxon-name-part><tp:taxon-name-part taxon-name-part-type="species" reg="turricola">turricola</tp:taxon-name-part></tp:taxon-name></italic><bold>K</bold><italic><tp:taxon-name><tp:taxon-name-part taxon-name-part-type="genus" reg="Rubeotermes">Rubeotermes</tp:taxon-name-part><tp:taxon-name-part taxon-name-part-type="species" reg="jheringi">jheringi</tp:taxon-name-part></tp:taxon-name></italic><bold>L</bold><italic><tp:taxon-name><tp:taxon-name-part taxon-name-part-type="genus" reg="Grigiotermes">Grigiotermes</tp:taxon-name-part><tp:taxon-name-part taxon-name-part-type="species" reg="hageni">hageni.</tp:taxon-name-part></tp:taxon-name></italic> Scale bars: 100 μm.</p></caption><graphic xmlns:xlink="http://www.w3.org/1999/xlink" xlink:href="zookeys-1167-317_article-100001__-g010.jpg" position="float" orientation="portrait" xlink:type="simple" id="oo_867548.jpg"><uri content-type="original_file" xlink:type="simple">https://binary.pensoft.net/fig/867548</uri></graphic></fig></tp:treatment-sec><tp:treatment-sec sec-type="remarks" id="SECID0E3QCI"><title>Remarks.</title><p>See remarks for the genus.</p></tp:treatment-sec><tp:treatment-sec sec-type="ecology" id="SECID0EBRCI"><title>Ecology and distribution.</title><p>This species was mainly collected from soil and decomposing wood pieces. It was found mainly in Amazon and Atlantic primary forests with a high state of conservation, at sites below 504 m a.s.l. This species was recorded as <italic><tp:taxon-name><tp:taxon-name-part taxon-name-part-type="genus" reg="Anoplotermes">Anoplotermes</tp:taxon-name-part></tp:taxon-name></italic>-group sp. T in <xref ref-type="bibr" rid="B4">Bourguignon et al. (2009</xref>, <xref ref-type="bibr" rid="B6">2011a</xref>, <xref ref-type="bibr" rid="B7">b</xref>, <xref ref-type="bibr" rid="B8">2013</xref>, <xref ref-type="bibr" rid="B9">2015</xref>).</p></tp:treatment-sec><tp:treatment-sec sec-type="etymology" id="SECID0ECSCI"><title>Etymology.</title><p>This species is named in honor of Dr. Robin M. Giblin-Davis and his son Sean Giblin. From 1985 to 2020, “Rob” was a former colleague of RHS at the University of Florida, Ft. Lauderdale R.E.C., until his retirement. He taught RHS to appreciate nematodes in termites. For many years, Sean cleaned debris from thousands of termite vials upon the return of collection expeditions by RHS and colleagues listed in the “materials examined” section herein for <named-content xmlns:xlink="http://www.w3.org/1999/xlink" content-type="dwc:institutional_code" xlink:title="University of Florida Termite Collection at Fort Lauderdale Research and Education Center, Davie, Florida, United States" xlink:href="http://grbio.org/institution/university-florida" xlink:type="simple">UFTC</named-content> samples. A complete listing of expeditions is available at <xref ref-type="bibr" rid="B62">Scheffrahn (2019)</xref>.</p></tp:treatment-sec><tp:treatment-sec><!--Section generated to contain objects referenced in tp:taxon-treatment.--><fig id="F1" position="float" orientation="portrait"><object-id xmlns:xlink="http://www.w3.org/1999/xlink" content-type="doi" xlink:type="simple">10.3897/zookeys.1167.100001.figure1</object-id><object-id xmlns:xlink="http://www.w3.org/1999/xlink" content-type="arpha" xlink:type="simple">B9F51FD5-FF6E-5778-A763-163621EA527E</object-id><label>Figure 1.</label><caption><p>Imago head and pronotum in dorsal and lateral view <bold>A, B</bold><italic><tp:taxon-name><tp:taxon-name-part taxon-name-part-type="genus" reg="Anoplotermes">Anoplotermes</tp:taxon-name-part><tp:taxon-name-part taxon-name-part-type="species" reg="susanae">susanae</tp:taxon-name-part></tp:taxon-name></italic> sp. nov. <bold>C, D</bold><italic><tp:taxon-name><tp:taxon-name-part taxon-name-part-type="genus" reg="Hirsutitermes">Hirsutitermes</tp:taxon-name-part><tp:taxon-name-part taxon-name-part-type="species" reg="kanzakii">kanzakii</tp:taxon-name-part></tp:taxon-name></italic> sp. nov. <bold>E, F</bold><italic><tp:taxon-name><tp:taxon-name-part taxon-name-part-type="genus" reg="Krecekitermes">Krecekitermes</tp:taxon-name-part><tp:taxon-name-part taxon-name-part-type="species" reg="daironi">daironi</tp:taxon-name-part></tp:taxon-name></italic> sp. nov. <bold>G, H</bold><italic><tp:taxon-name><tp:taxon-name-part taxon-name-part-type="genus" reg="Ourissotermes">Ourissotermes</tp:taxon-name-part><tp:taxon-name-part taxon-name-part-type="species" reg="giblinorum">giblinorum</tp:taxon-name-part></tp:taxon-name></italic> sp. nov.</p></caption><graphic xmlns:xlink="http://www.w3.org/1999/xlink" xlink:href="zookeys-1167-317_article-100001__-g001.jpg" position="float" orientation="portrait" xlink:type="simple" id="oo_867539.jpg"><uri content-type="original_file" xlink:type="simple">https://binary.pensoft.net/fig/867539</uri></graphic></fig><fig id="F3" position="float" orientation="portrait"><object-id xmlns:xlink="http://www.w3.org/1999/xlink" content-type="doi" xlink:type="simple">10.3897/zookeys.1167.100001.figure3</object-id><object-id xmlns:xlink="http://www.w3.org/1999/xlink" content-type="arpha" xlink:type="simple">E089CC9D-4FFB-5D83-A416-E57D4BDBBF0B</object-id><label>Figure 3.</label><caption><p>Head capsule of workers <bold>A, B</bold><italic><tp:taxon-name><tp:taxon-name-part taxon-name-part-type="genus" reg="Mangolditermes">Mangolditermes</tp:taxon-name-part><tp:taxon-name-part taxon-name-part-type="species" reg="curveileum">curveileum</tp:taxon-name-part></tp:taxon-name></italic> sp. nov. <bold>C, D</bold><italic><tp:taxon-name><tp:taxon-name-part taxon-name-part-type="genus" reg="Ourissotermes">Ourissotermes</tp:taxon-name-part><tp:taxon-name-part taxon-name-part-type="species" reg="giblinorum">giblinorum</tp:taxon-name-part></tp:taxon-name></italic> sp. nov.</p></caption><graphic xmlns:xlink="http://www.w3.org/1999/xlink" xlink:href="zookeys-1167-317_article-100001__-g003.jpg" position="float" orientation="portrait" xlink:type="simple" id="oo_867541.jpg"><uri content-type="original_file" xlink:type="simple">https://binary.pensoft.net/fig/867541</uri></graphic></fig><fig id="F4" position="float" orientation="portrait"><object-id xmlns:xlink="http://www.w3.org/1999/xlink" content-type="doi" xlink:type="simple">10.3897/zookeys.1167.100001.figure4</object-id><object-id xmlns:xlink="http://www.w3.org/1999/xlink" content-type="arpha" xlink:type="simple">96DCEBC4-710B-5043-9B5C-7AC5C03D46ED</object-id><label>Figure 4.</label><caption><p>Foreleg of workers <bold>A</bold><italic><tp:taxon-name><tp:taxon-name-part taxon-name-part-type="genus" reg="Anoplotermes">Anoplotermes</tp:taxon-name-part><tp:taxon-name-part taxon-name-part-type="species" reg="susanae">susanae</tp:taxon-name-part></tp:taxon-name></italic> sp. nov. <bold>B</bold><italic><tp:taxon-name><tp:taxon-name-part taxon-name-part-type="genus" reg="Hirsutitermes">Hirsutitermes</tp:taxon-name-part><tp:taxon-name-part taxon-name-part-type="species" reg="kanzakii">kanzakii</tp:taxon-name-part></tp:taxon-name></italic> sp. nov. <bold>C</bold><italic><tp:taxon-name><tp:taxon-name-part taxon-name-part-type="genus" reg="Krecekitermes">Krecekitermes</tp:taxon-name-part><tp:taxon-name-part taxon-name-part-type="species" reg="daironi">daironi</tp:taxon-name-part></tp:taxon-name></italic> sp. nov. <bold>D</bold><italic><tp:taxon-name><tp:taxon-name-part taxon-name-part-type="genus" reg="Mangolditermes">Mangolditermes</tp:taxon-name-part><tp:taxon-name-part taxon-name-part-type="species" reg="curveileum">curveileum</tp:taxon-name-part></tp:taxon-name></italic> sp. nov. <bold>E</bold><italic><tp:taxon-name><tp:taxon-name-part taxon-name-part-type="genus" reg="Ourissotermes">Ourissotermes</tp:taxon-name-part><tp:taxon-name-part taxon-name-part-type="species" reg="giblinorum">giblinorum</tp:taxon-name-part></tp:taxon-name></italic> sp. nov.</p></caption><graphic xmlns:xlink="http://www.w3.org/1999/xlink" xlink:href="zookeys-1167-317_article-100001__-g004.jpg" position="float" orientation="portrait" xlink:type="simple" id="oo_867542.jpg"><uri content-type="original_file" xlink:type="simple">https://binary.pensoft.net/fig/867542</uri></graphic></fig><fig id="F7" position="float" orientation="portrait"><object-id xmlns:xlink="http://www.w3.org/1999/xlink" content-type="doi" xlink:type="simple">10.3897/zookeys.1167.100001.figure7</object-id><object-id xmlns:xlink="http://www.w3.org/1999/xlink" content-type="arpha" xlink:type="simple">2A788F72-FB42-505E-AC78-742483147074</object-id><label>Figure 7.</label><caption><p>Worker digestive tracts <bold>A</bold><italic><tp:taxon-name><tp:taxon-name-part taxon-name-part-type="genus" reg="Mangolditermes">Mangolditermes</tp:taxon-name-part><tp:taxon-name-part taxon-name-part-type="species" reg="curveileum">curveileum</tp:taxon-name-part></tp:taxon-name></italic> sp. nov. <bold>B</bold><italic><tp:taxon-name><tp:taxon-name-part taxon-name-part-type="genus" reg="Ourissotermes">Ourissotermes</tp:taxon-name-part><tp:taxon-name-part taxon-name-part-type="species" reg="giblinorum">giblinorum</tp:taxon-name-part></tp:taxon-name></italic> sp. nov. From left to right: ventral, right, dorsal, and left views. Abbreviations: DO = dehiscent organ, C = crop, <abbrev xmlns:xlink="http://www.w3.org/1999/xlink" xlink:title="mixed segment" id="ABBRID0EOUBI" xlink:type="simple">MS</abbrev> = mesenteron, MT = mesenteric tongue (mixed segment), P1 = ileum, <abbrev xmlns:xlink="http://www.w3.org/1999/xlink" xlink:title="Enteric valve seating" id="ABBRID0ESUBI" xlink:type="simple">EVS</abbrev> = enteric valve seating, <abbrev xmlns:xlink="http://www.w3.org/1999/xlink" xlink:title="paunch" id="ABBRID0EWUBI" xlink:type="simple">P3</abbrev> and P3b = paunch, P4 = colon, P5 = rectum.</p></caption></fig></tp:treatment-sec><ref-list><ref id="B4"><mixed-citation xmlns:xlink="http://www.w3.org/1999/xlink" xlink:type="simple"><person-group><name name-style="western"><surname>Bourguignon</surname><given-names>T</given-names></name><name name-style="western"><surname>Sobotník</surname><given-names>J</given-names></name><name name-style="western"><surname>Lepoint</surname><given-names>G</given-names></name><name name-style="western"><surname>Martin</surname><given-names>JM</given-names></name><name name-style="western"><surname>Roisin</surname><given-names>Y</given-names></name></person-group> (<year>2009</year>) <article-title>Niche differentiation among neotropical soldierless soil-feeding termites revealed by stable isotope ratios.</article-title><source>Soil Biology &amp; Biochemistry</source><volume>41</volume>(<issue>10</issue>): <fpage>2038</fpage>–<lpage>2043</lpage>. <ext-link xlink:href="10.1016/j.soilbio.2009.07.005" ext-link-type="doi" xlink:type="simple">https://doi.org/10.1016/j.soilbio.2009.07.005</ext-link></mixed-citation></ref><ref id="B6"><mixed-citation xmlns:xlink="http://www.w3.org/1999/xlink" xlink:type="simple"><person-group><name name-style="western"><surname>Bourguignon</surname><given-names>T</given-names></name><name name-style="western"><surname>Leponce</surname><given-names>M</given-names></name><name name-style="western"><surname>Roisin</surname><given-names>Y</given-names></name></person-group> (<year>2011a</year>) <article-title>Beta-Diversity of termite assemblages among primary French Guiana rain forests.</article-title><source>Biotropica</source><volume>43</volume>(<issue>4</issue>): <fpage>473</fpage>–<lpage>479</lpage>. <ext-link xlink:href="10.1111/j.1744-7429.2010.00729.x" ext-link-type="doi" xlink:type="simple">https://doi.org/10.1111/j.1744-7429.2010.00729.x</ext-link></mixed-citation></ref><ref id="B7"><mixed-citation xmlns:xlink="http://www.w3.org/1999/xlink" xlink:type="simple"><person-group><name name-style="western"><surname>Bourguignon</surname><given-names>T</given-names></name><name name-style="western"><surname>Šobotník</surname><given-names>J</given-names></name><name name-style="western"><surname>Lepoint</surname><given-names>G</given-names></name><name name-style="western"><surname>Martin</surname><given-names>JM</given-names></name><name name-style="western"><surname>Hardy</surname><given-names>OJ</given-names></name><name name-style="western"><surname>Dejean</surname><given-names>A</given-names></name><name name-style="western"><surname>Roisin</surname><given-names>Y</given-names></name></person-group> (<year>2011b</year>) <article-title>Feeding ecology and phylogenetic structure of a complex neotropical termite assemblage, revealed by nitrogen stable isotope ratios.</article-title><source>Ecological Entomology</source><volume>36</volume>(<issue>2</issue>): <fpage>261</fpage>–<lpage>269</lpage>. <ext-link xlink:href="10.1111/j.1365-2311.2011.01265.x" ext-link-type="doi" xlink:type="simple">https://doi.org/10.1111/j.1365-2311.2011.01265.x</ext-link></mixed-citation></ref><ref id="B8"><mixed-citation xmlns:xlink="http://www.w3.org/1999/xlink" xlink:type="simple"><person-group><name name-style="western"><surname>Bourguignon</surname><given-names>T</given-names></name><name name-style="western"><surname>Šobotník</surname><given-names>J</given-names></name><name name-style="western"><surname>Hanus</surname><given-names>R</given-names></name><name name-style="western"><surname>Krasulová</surname><given-names>J</given-names></name><name name-style="western"><surname>Vrkoslav</surname><given-names>V</given-names></name><name name-style="western"><surname>Cvačka</surname><given-names>J</given-names></name><name name-style="western"><surname>Roisin</surname><given-names>Y</given-names></name></person-group> (<year>2013</year>) <article-title>Delineating species boundaries using an iterative taxonomic approach: The case of soldierless termites (<tp:taxon-name><tp:taxon-name-part taxon-name-part-type="order">Isoptera</tp:taxon-name-part></tp:taxon-name>, <tp:taxon-name><tp:taxon-name-part taxon-name-part-type="family">Termitidae</tp:taxon-name-part></tp:taxon-name>, <tp:taxon-name><tp:taxon-name-part taxon-name-part-type="subfamily">Apicotermitinae</tp:taxon-name-part></tp:taxon-name>).</article-title><source>Molecular Phylogenetics and Evolution</source><volume>69</volume>(<issue>3</issue>): <fpage>694</fpage>–<lpage>703</lpage>. <ext-link xlink:href="10.1016/j.ympev.2013.07.007" ext-link-type="doi" xlink:type="simple">https://doi.org/10.1016/j.ympev.2013.07.007</ext-link></mixed-citation></ref><ref id="B9"><mixed-citation xmlns:xlink="http://www.w3.org/1999/xlink" xlink:type="simple"><person-group><name name-style="western"><surname>Bourguignon</surname><given-names>T</given-names></name><name name-style="western"><surname>Drouet</surname><given-names>T</given-names></name><name name-style="western"><surname>Šobotník</surname><given-names>J</given-names></name><name name-style="western"><surname>Hanus</surname><given-names>R</given-names></name><name name-style="western"><surname>Roisin</surname><given-names>Y</given-names></name></person-group> (<year>2015</year>) Influence of soil properties on soldierless termite distribution. PLoS ONE 10(8): e0135341. <ext-link xlink:href="10.1371/journal.pone.0135341" ext-link-type="doi" xlink:type="simple">https://doi.org/10.1371/journal.pone.0135341</ext-link></mixed-citation></ref><ref id="B62"><mixed-citation xmlns:xlink="http://www.w3.org/1999/xlink" xlink:type="simple"><person-group><name name-style="western"><surname>Scheffrahn</surname><given-names>R</given-names></name></person-group> (<year>2019</year>) <article-title>Expanded New World distributions of genera in the termite family <tp:taxon-name><tp:taxon-name-part taxon-name-part-type="family">Kalotermitidae</tp:taxon-name-part></tp:taxon-name>.</article-title><source>Sociobiology</source><volume>66</volume>(<issue>1</issue>): <fpage>136</fpage>–<lpage>153</lpage>. <ext-link xlink:href="10.13102/sociobiology.v66i1.3492" ext-link-type="doi" xlink:type="simple">https://doi.org/10.13102/sociobiology.v66i1.3492</ext-link></mixed-citation></ref></ref-list></tp:taxon-treatment>
